# Supplementary material for: Bacterial Load of Pneumococcal Serotypes Correlates with Their Prevalence and Multiple Serotypes Is Associated with Acute Respiratory Infections among Children Less Than 5 Years of Age
Source: PLoS One. 2014 Oct 31;9(10):e110777. doi: 10.1371/journal.pone.0110777 (PMC4216008; doi:10.1371/journal.pone.0110777)
Supplement: Table S1 — Database of ARI and healthy children. (XLSX) [file pone.0110777.s001.xlsx]

## Sheet: Sheet1
formid	hosp	agemonth	agegroup	gender	culture_result	pcr_result	carriage	lytalog10	stserotype	stlog10	ndserotype	ndlog10	rdsero	rdlog10	multiple_sero	typeable	prevalence	vac_sero	pcv7_sero	pcv10_sero	age_6m	abused	daycare
991	ARI cases	3	<6m	male	negative		undetected														<6m	unknown	non attended
992	ARI cases	3	<6m	female	negative		undetected														<6m	unknown	attended
993	ARI cases	2	<6m	male	negative		undetected														<6m	unknown	non attended
994	ARI cases	54	24-59m	male	negative		undetected														>=6m	no	non attended
995	ARI cases	6	6-11m	female	negative		undetected														>=6m	unknown	non attended
996	ARI cases	24	24-59m	male	positive	positive	detected	7.14863	19F	7.84789					undetected	typeable	29.9	vac_type (PCV13)	1	1	>=6m	unknown	non attended
997	ARI cases	12	12-23m	male	negative		undetected														>=6m	unknown	non attended
998	ARI cases	3	<6m	female	positive	positive	detected	7.14282	6A6B	7.24865					undetected	typeable	19.07	vac_type (PCV13)	1	1	<6m	no	attended
999	ARI cases	8	6-11m	male	positive	positive	detected	6.78687	23F	6.96103	6A6B	3.78481			detected	typeable	14.43	vac_type (PCV13)	1	1	>=6m	unknown	non attended
1000	ARI cases	4	<6m	female	negative		undetected														<6m	unknown	attended
1001	ARI cases	3	<6m	male	negative		undetected														<6m	no	non attended
1002	ARI cases	3	<6m	female	negative		undetected														<6m	unknown	attended
1003	ARI cases	2	<6m	female	negative		undetected														<6m	unknown	non attended
1004	ARI cases	4	<6m	female	positive	positive	detected	6.99166	6A6B	6.85405	19F	3.63662			detected	typeable	19.07	vac_type (PCV13)	1	1	<6m	unknown	attended
1005	ARI cases	9	6-11m	female	positive	positive	detected	6.84921	6A6B	6.35676					undetected	typeable	19.07	vac_type (PCV13)	1	1	>=6m	unknown	non attended
1006	ARI cases	3	<6m	female	negative		undetected														<6m	unknown	attended
1007	ARI cases	3	<6m	female	negative		undetected														<6m	unknown	non attended
1008	ARI cases	5	<6m	female	positive	negative	undetected														<6m	unknown	non attended
1009	ARI cases	3	<6m	male	negative		undetected														<6m	unknown	attended
1010	ARI cases	3	<6m	male	positive	positive	detected	7.0091	23F	6.83143					undetected	typeable	14.43	vac_type (PCV13)	1	1	<6m	unknown	attended
1011	ARI cases	11	6-11m	female	negative		undetected														>=6m	no	attended
1012	ARI cases	15	12-23m	male	negative		undetected														>=6m	unknown	attended
1013	ARI cases	11	6-11m	male	negative		undetected														>=6m	unknown	attended
1014	ARI cases	24	24-59m	male	positive	positive	detected	6.58468	19F	7.43099					undetected	typeable	29.9	vac_type (PCV13)	1	1	>=6m	unknown	non attended
1015	ARI cases	13	12-23m	male	negative		undetected														>=6m	unknown	attended
1016	ARI cases	3	<6m	male	negative		undetected														<6m	unknown	attended
1017	ARI cases	24	24-59m	female	negative		undetected														>=6m	no	non attended
1018	ARI cases	2	<6m	male	negative		undetected														<6m	no	attended
1019	ARI cases	23	12-23m	male	negative		undetected														>=6m	unknown	attended
1020	ARI cases	4	<6m	male	positive	negative	undetected														<6m	no	non attended
1021	ARI cases	8	6-11m	male	negative		undetected														>=6m	yes	non attended
1022	ARI cases	3	<6m	male	negative		undetected														<6m	yes	attended
1023	ARI cases	6	6-11m	male	positive	positive	detected	7.09921	19F	7.97465					undetected	typeable	29.9	vac_type (PCV13)	1	1	>=6m	unknown	non attended
1024	ARI cases	3	<6m	male	positive	positive	detected	6.19224	18	4.8987					undetected	typeable	0.52	vac_type (PCV13)	1	1	<6m	yes	attended
1025	ARI cases	17	12-23m	female	positive	negative	undetected														>=6m	no	non attended
1026	ARI cases	50	24-59m	male	negative		undetected														>=6m	no	non attended
1027	ARI cases	3	<6m	female	positive	positive	detected	6.60212	14	8.03438					undetected	typeable	9.79	vac_type (PCV13)	1	1	<6m	yes	attended
1028	ARI cases	25	24-59m	male	positive	positive	detected	6.95096	19F	7.87887					undetected	typeable	29.9	vac_type (PCV13)	1	1	>=6m	yes	attended
1029	ARI cases	6	6-11m	male	positive	positive	detected	6.51782	19A	6.56061					undetected	typeable	0.52	vac_type (PCV13)	0	0	>=6m	yes	non attended
1030	ARI cases	16	12-23m	male	positive	positive	detected	6.4277	15BC	6.21676					undetected	typeable	7.73	non_vac_type (non PCV13)	0	0	>=6m	unknown	attended
1031	ARI cases	3	<6m	male	negative		undetected														<6m	no	non attended
1032	ARI cases	3	<6m	female	negative		undetected														<6m	yes	non attended
1033	ARI cases	3	<6m	male	negative		undetected														<6m	yes	attended
1034	ARI cases	3	<6m	male	negative		undetected														<6m	yes	attended
1035	ARI cases	5	<6m	male	negative		undetected														<6m	no	non attended
1036	ARI cases	3	<6m	male	negative		undetected														<6m	no	attended
1037	ARI cases	24	24-59m	female	positive	positive	detected	6.387	6A6B	6.21351	14	3.48711			detected	typeable	19.07	vac_type (PCV13)	1	1	>=6m	yes	attended
1038	ARI cases	3	<6m	male	negative		undetected														<6m	yes	non attended
1039	ARI cases	13	12-23m	female	negative		undetected														>=6m	yes	attended
1040	ARI cases	22	12-23m	male	negative		undetected														>=6m	yes	attended
1041	ARI cases	9	6-11m	male	negative		undetected														>=6m	no	attended
1042	ARI cases	3	<6m	female	negative		undetected														<6m	no	attended
1043	ARI cases	22	12-23m	male	negative		undetected														>=6m	yes	attended
1044	ARI cases	17	12-23m	male	positive	positive	detected	6.89282	14	8.17765					undetected	typeable	9.79	vac_type (PCV13)	1	1	>=6m	yes	non attended
1045	ARI cases	5	<6m	male	negative		undetected														<6m	yes	non attended
1046	ARI cases	7	6-11m	male	positive	positive	detected	6.82596	15BC	6.57803					undetected	typeable	7.73	non_vac_type (non PCV13)	0	0	>=6m	yes	non attended
1047	ARI cases	15	12-23m	male	negative		undetected														>=6m	no	non attended
1048	ARI cases	5	<6m	male	negative		undetected														<6m	yes	non attended
1049	ARI cases	20	12-23m	female	negative		undetected														>=6m	yes	attended
1050	ARI cases	2	<6m	female	negative		undetected														<6m	unknown	non attended
1051	ARI cases	5	<6m	female	negative		undetected														<6m	no	attended
1052	ARI cases	2	<6m	male	negative		undetected														<6m	no	non attended
1053	ARI cases	7	6-11m	male	positive	positive	detected	6.66317	19F	7.99155	15BC	4.10405			detected	typeable	29.9	vac_type (PCV13)	1	1	>=6m	yes	non attended
1054	ARI cases	2	<6m	male	negative		undetected														<6m	no	non attended
1055	ARI cases	3	<6m	male	negative		undetected														<6m	yes	attended
1056	ARI cases	6	6-11m	male	positive	positive	detected	6.73294	19F	6.76901	15BC	6.70809			detected	typeable	29.9	vac_type (PCV13)	1	1	>=6m	yes	attended
1057	ARI cases	3	<6m	male	negative		undetected														<6m	yes	attended
1058	ARI cases	5	<6m	male	negative		undetected														<6m	yes	non attended
1059	ARI cases	12	12-23m	male	negative		undetected														>=6m	no	non attended
1060	ARI cases	11	6-11m	female	negative		undetected														>=6m	yes	attended
1061	ARI cases	3	<6m	male	negative		undetected														<6m	no	attended
1062	ARI cases	7	6-11m	male	negative		undetected														>=6m	no	non attended
1063	ARI cases	14	12-23m	male	negative		undetected														>=6m	yes	non attended
1064	ARI cases	3	<6m	male	negative		undetected														<6m	no	non attended
1065	ARI cases	4	<6m	female	negative		undetected														<6m	yes	attended
1066	ARI cases	3	<6m	female	positive	positive	detected	6.85794	23F	7.17143					undetected	typeable	14.43	vac_type (PCV13)	1	1	<6m	yes	attended
1067	ARI cases	21	12-23m	male	positive	positive	detected	4.76362	19F	5.99117	15BC	3.78369			detected	typeable	29.9	vac_type (PCV13)	1	1	>=6m	no	non attended
1068	ARI cases	11	6-11m	male	positive	positive	detected	6.66026	19F	8.01408					undetected	typeable	29.9	vac_type (PCV13)	1	1	>=6m	no	non attended
1069	ARI cases	2	<6m	male	positive	positive	detected	7.0091	19F	7.82535					undetected	typeable	29.9	vac_type (PCV13)	1	1	<6m	yes	attended
1070	ARI cases	11	6-11m	female	negative		undetected														>=6m	yes	non attended
1071	ARI cases	3	<6m	male	negative		undetected														<6m	yes	attended
1072	ARI cases	3	<6m	female	positive	positive	detected	6.32887	19F	6.05915	6C6D	4.04825			detected	typeable	29.9	vac_type (PCV13)	1	1	<6m	yes	attended
1073	ARI cases	10	6-11m	female	negative		undetected														>=6m	no	non attended
1074	ARI cases	3	<6m	female	negative		undetected														<6m	no	attended
1075	ARI cases	2	<6m	male	negative		undetected														<6m	no	attended
1076	ARI cases	10	6-11m	female	positive	positive	detected	6.53817	NT						undetected	non typeable	4.12	non_vac_type (non PCV13)	0	0	>=6m	unknown	non attended
1077	ARI cases	14	12-23m	male	positive	positive	detected	5.89573	23F	5.61143					undetected	typeable	14.43	vac_type (PCV13)	1	1	>=6m	unknown	attended
1078	ARI cases	7	6-11m	male	negative		undetected														>=6m	no	non attended
1079	ARI cases	2	<6m	male	negative		undetected														<6m	unknown	non attended
1080	ARI cases	1	<6m	male	negative		undetected														<6m	unknown	attended
1081	ARI cases	2	<6m	female	positive	positive	detected	6.62828	19F	7.67324					undetected	typeable	29.9	vac_type (PCV13)	1	1	<6m	unknown	attended
1082	ARI cases	29	24-59m	male	negative		undetected														>=6m	yes	attended
1083	ARI cases	2	<6m	female	positive	negative	undetected														<6m	yes	attended
1084	ARI cases	3	<6m	female	positive	positive	detected	6.44514	6A6B	6.31892					undetected	typeable	19.07	vac_type (PCV13)	1	1	<6m	no	attended
1085	ARI cases	6	6-11m	male	negative		undetected														>=6m	yes	non attended
1086	ARI cases	11	6-11m	male	positive	positive	detected	6.75038	19F	8.08169					undetected	typeable	29.9	vac_type (PCV13)	1	1	>=6m	yes	attended
1087	ARI cases	3	<6m	female	negative		undetected														<6m	no	attended
1088	ARI cases	7	6-11m	male	negative		undetected														>=6m	yes	attended
1089	ARI cases	12	12-23m	male	positive	positive	detected	7.20096	19F	8.71831					undetected	typeable	29.9	vac_type (PCV13)	1	1	>=6m	yes	non attended
1090	ARI cases	8	6-11m	male	positive	positive	detected	6.45387	15BC	4.09538					undetected	typeable	7.73	non_vac_type (non PCV13)	0	0	>=6m	yes	non attended
1091	ARI cases	9	6-11m	male	negative		undetected														>=6m	yes	non attended
1092	ARI cases	7	6-11m	male	positive	positive	detected	6.262	6A6B	6.16487	19F	5.76056			detected	typeable	19.07	vac_type (PCV13)	1	1	>=6m	no	non attended
1093	ARI cases	3	<6m	male	positive	positive	detected	6.5527	19F	7.32394					undetected	typeable	29.9	vac_type (PCV13)	1	1	<6m	no	non attended
1094	ARI cases	10	6-11m	male	negative		undetected														>=6m	no	attended
1095	ARI cases	13	12-23m	female	negative		undetected														>=6m	yes	non attended
1096	ARI cases	3	<6m	male	positive	positive	detected	6.69224	15BC	5.15607					undetected	typeable	7.73	non_vac_type (non PCV13)	0	0	<6m	yes	attended
1097	ARI cases	23	12-23m	female	negative		undetected														>=6m	no	non attended
1098	ARI cases	13	12-23m	male	positive	positive	detected	6.79689	14	8.04585					undetected	typeable	9.79	vac_type (PCV13)	1	1	>=6m	yes	non attended
1099	ARI cases	2	<6m	male	positive	positive	detected	6.5498	15BC	5.78324	6A6B	4.02973			detected	typeable	7.73	non_vac_type (non PCV13)	0	0	<6m	yes	non attended
1100	ARI cases	3	<6m	male	negative		undetected														<6m	yes	attended
1101	ARI cases	12	12-23m	male	positive	negative	undetected														>=6m	no	non attended
1102	ARI cases	11	6-11m	male	negative		undetected														>=6m	no	non attended
1103	ARI cases	27	24-59m	female	positive	positive	detected	6.12828	6A6B	5.97568	15BC	3.49422			detected	typeable	19.07	vac_type (PCV13)	1	1	>=6m	yes	attended
1104	ARI cases	28	24-59m	male	positive	positive	detected	6.19805	14	6.0659	6A6B	5.95946			detected	typeable	9.79	vac_type (PCV13)	1	1	>=6m	yes	attended
1105	ARI cases	9	6-11m	male	positive	negative	undetected														>=6m	yes	non attended
1106	ARI cases	2	<6m	female	positive	positive	detected	6.55561	14	7.85673	6A6B	5.33243			detected	typeable	9.79	vac_type (PCV13)	1	1	<6m	yes	non attended
1107	ARI cases	6	6-11m	male	negative		undetected														>=6m	yes	non attended
1108	ARI cases	20	12-23m	male	positive	positive	detected	6.33629	6A6B	6.34698					undetected	typeable	19.07	vac_type (PCV13)	1	1	>=6m	yes	attended
1109	ARI cases	7	6-11m	male	positive	positive	detected	6.15154	6A6B	5.79189					undetected	typeable	19.07	vac_type (PCV13)	1	1	>=6m	yes	non attended
1110	ARI cases	6	6-11m	male	negative		undetected														>=6m	no	non attended
1111	ARI cases	20	12-23m	female	negative		undetected														>=6m	yes	non attended
1112	ARI cases	20	12-23m	male	positive	negative	undetected														>=6m	no	attended
1113	ARI cases	10	6-11m	male	negative		undetected														>=6m	yes	non attended
1114	ARI cases	3	<6m	male	negative		undetected														<6m	yes	non attended
1115	ARI cases	19	12-23m	female	positive	negative	undetected														>=6m	yes	non attended
1116	ARI cases	3	<6m	female	negative		undetected														<6m	yes	attended
1117	ARI cases	6	6-11m	female	negative		undetected														>=6m	yes	non attended
1118	ARI cases	12	12-23m	male	negative		undetected														>=6m	yes	non attended
1119	ARI cases	10	6-11m	male	negative		undetected														>=6m	yes	non attended
1120	ARI cases	5	<6m	female	positive	negative	undetected														<6m	yes	attended
1121	ARI cases	10	6-11m	male	negative		undetected														>=6m	yes	attended
1122	ARI cases	24	24-59m	male	negative		undetected														>=6m	yes	attended
1123	ARI cases	5	<6m	female	positive	negative	undetected														<6m	yes	non attended
1124	ARI cases	13	12-23m	male	negative		undetected														>=6m	yes	non attended
1125	ARI cases	19	12-23m	male	negative		undetected														>=6m	yes	attended
1126	ARI cases	6	6-11m	male	negative		undetected														>=6m	yes	non attended
1127	ARI cases	5	<6m	male	negative		undetected														<6m	yes	non attended
1128	ARI cases	7	6-11m	male	negative		undetected														>=6m	yes	non attended
1129	ARI cases	13	12-23m	female	positive	positive	detected	6.66607	19F	7.47042					undetected	typeable	29.9	vac_type (PCV13)	1	1	>=6m	yes	attended
1130	ARI cases	10	6-11m	male	negative		undetected														>=6m	yes	attended
1131	ARI cases	16	12-23m	male	positive	positive	detected	6.74456	19F	8.09014					undetected	typeable	29.9	vac_type (PCV13)	1	1	>=6m	yes	attended
1132	ARI cases	4	<6m	male	negative		undetected														<6m	yes	non attended
1133	ARI cases	27	24-59m	female	negative		undetected														>=6m	yes	attended
1134	ARI cases	11	6-11m	female	positive	positive	detected	6.58177	23F	6.66857					undetected	typeable	14.43	vac_type (PCV13)	1	1	>=6m	yes	non attended
1135	ARI cases	16	12-23m	female	negative		undetected														>=6m	yes	attended
1136	ARI cases	6	6-11m	male	positive	positive	detected	6.40154	14	7.65903					undetected	typeable	9.79	vac_type (PCV13)	1	1	>=6m	yes	non attended
1137	ARI cases	4	<6m	male	positive	positive	detected	5.91026	23F	6.41714					undetected	typeable	14.43	vac_type (PCV13)	1	1	<6m	yes	attended
1138	ARI cases	12	12-23m	male	positive	negative	undetected														>=6m	yes	non attended
1139	ARI cases	29	24-59m	female	positive	positive	detected	6.29107	6A6B	6.42703					undetected	typeable	19.07	vac_type (PCV13)	1	1	>=6m	yes	attended
1140	ARI cases	20	12-23m	male	positive	positive	detected	6.63119	6C6D	3.1078					undetected	typeable	7.22	non_vac_type (non PCV13)	0	0	>=6m	yes	attended
1141	ARI cases	4	<6m	male	negative		undetected														<6m	yes	non attended
1142	ARI cases	3	<6m	female	positive	positive	detected	6.70677	15BC	6.68208	6A6B	3.8027	14	3.58	detected	typeable	7.73	non_vac_type (non PCV13)	0	0	<6m	no	non attended
1143	ARI cases	12	12-23m	male	negative		undetected														>=6m	yes	non attended
1144	ARI cases	7	6-11m	female	positive	positive	detected	6.89863	19F	8.20563					undetected	typeable	29.9	vac_type (PCV13)	1	1	>=6m	yes	non attended
1145	ARI cases	26	24-59m	male	positive	positive	detected	6.7591	23F	5.69429					undetected	typeable	14.43	vac_type (PCV13)	1	1	>=6m	yes	attended
1146	ARI cases	3	<6m	male	negative		undetected														<6m	yes	attended
1147	ARI cases	2	<6m	male	negative		undetected														<6m	yes	attended
1148	ARI cases	8	6-11m	male	negative		undetected														>=6m	yes	non attended
1149	ARI cases	15	12-23m	male	negative		undetected														>=6m	yes	attended
1150	ARI cases	3	<6m	male	positive	positive	detected	6.15154	14	7.77077					undetected	typeable	9.79	vac_type (PCV13)	1	1	<6m	yes	attended
1151	ARI cases	4	<6m	male	negative		undetected														<6m	yes	attended
1152	ARI cases	5	<6m	male	negative		undetected														<6m	yes	non attended
1153	ARI cases	14	12-23m	female	negative		undetected														>=6m	yes	attended
1154	ARI cases	7	6-11m	male	positive	positive	detected	6.63991	15BC	6.43642	10A	3.14067	14	3.17	detected	typeable	7.73	non_vac_type (non PCV13)	0	0	>=6m	yes	non attended
1155	ARI cases	17	12-23m	female	negative		undetected														>=6m	yes	non attended
1156	ARI cases	5	<6m	male	negative		undetected														<6m	yes	non attended
1157	ARI cases	9	6-11m	male	positive	positive	detected	6.63991	11	6.97546					undetected	typeable	5.15	non_vac_type (non PCV13)	0	0	>=6m	yes	non attended
1158	ARI cases	22	12-23m	male	positive	positive	detected	6.8841	19F	8.1662	11	1.61963			detected	typeable	29.9	vac_type (PCV13)	1	1	>=6m	yes	attended
1159	ARI cases	24	24-59m	female	positive	positive	detected	7.00619	19F	7.8169					undetected	typeable	29.9	vac_type (PCV13)	1	1	>=6m	yes	attended
1160	ARI cases	12	12-23m	male	negative		undetected														>=6m	no	non attended
1161	ARI cases	14	12-23m	male	positive	positive	detected	6.91317	19F	8.25352					undetected	typeable	29.9	vac_type (PCV13)	1	1	>=6m	no	attended
1162	ARI cases	9	6-11m	female	negative		undetected														>=6m	yes	non attended
1163	ARI cases	6	6-11m	female	positive	positive	detected	6.74747	14	8.28653					undetected	typeable	9.79	vac_type (PCV13)	1	1	>=6m	no	attended
1164	ARI cases	21	12-23m	male	positive	positive	detected	1.40154	10A	2.21407					undetected	typeable	0.52	non_vac_type (non PCV13)	0	0	>=6m	yes	attended
1165	ARI cases	7	6-11m	male	negative		undetected														>=6m	yes	non attended
1166	ARI cases	24	24-59m	male	negative		undetected														>=6m	yes	non attended
1167	ARI cases	3	<6m	female	positive	negative	undetected														<6m	yes	non attended
1168	ARI cases	17	12-23m	male	negative		undetected														>=6m	yes	attended
1169	ARI cases	9	6-11m	male	negative		undetected														>=6m	yes	non attended
1170	ARI cases	14	12-23m	male	negative		undetected														>=6m	yes	non attended
1171	ARI cases	24	24-59m	male	negative		undetected														>=6m	yes	non attended
1172	ARI cases	3	<6m	female	positive	positive	detected	5.72131	11	5.83742	14	2.5788			detected	typeable	5.15	non_vac_type (non PCV13)	0	0	<6m	yes	attended
1173	ARI cases	3	<6m	female	negative		undetected														<6m	yes	non attended
1174	ARI cases	12	12-23m	male	negative		undetected														>=6m	yes	non attended
1175	ARI cases	4	<6m	female	negative		undetected														<6m	unknown	non attended
1176	ARI cases	18	12-23m	male	negative		undetected														>=6m	yes	non attended
1177	ARI cases	3	<6m	male	negative		undetected														<6m	yes	attended
1178	ARI cases	4	<6m	male	negative		undetected														<6m	no	non attended
1179	ARI cases	3	<6m	male	negative		undetected														<6m	no	attended
1180	ARI cases	3	<6m	male	negative		undetected														<6m	yes	attended
1181	ARI cases	3	<6m	male	positive	positive	detected	6.87538	6C6D	3.81803					undetected	typeable	7.22	non_vac_type (non PCV13)	0	0	<6m	yes	attended
1182	ARI cases	18	12-23m	male	negative		undetected														>=6m	yes	attended
1183	ARI cases	4	<6m	female	negative		undetected														<6m	yes	attended
1184	ARI cases	3	<6m	female	positive	positive	detected	7.11666	19F	8.40845					undetected	typeable	29.9	vac_type (PCV13)	1	1	<6m	yes	non attended
1185	ARI cases	8	6-11m	male	positive	positive	detected	6.76071	6C6D	4.21849					undetected	typeable	7.22	non_vac_type (non PCV13)	0	0	>=6m	yes	non attended
1186	ARI cases	31	24-59m	male	positive	positive	detected	6.72421	14	8.149					undetected	typeable	9.79	vac_type (PCV13)	1	1	>=6m	yes	attended
1187	ARI cases	5	<6m	male	negative		undetected														<6m	yes	non attended
1188	ARI cases	3	<6m	male	negative		undetected														<6m	no	non attended
1189	ARI cases	7	6-11m	female	positive	negative	undetected														>=6m	yes	non attended
1190	ARI cases	2	<6m	male	negative		undetected														<6m	yes	non attended
1191	ARI cases	12	12-23m	female	positive	positive	detected	6.69805	19F	8.06761					undetected	typeable	29.9	vac_type (PCV13)	1	1	>=6m	yes	non attended
1192	ARI cases	12	12-23m	female	positive	negative	undetected														>=6m	yes	attended
1193	ARI cases	8	6-11m	male	negative		undetected														>=6m	yes	non attended
1194	ARI cases	16	12-23m	female	negative		undetected														>=6m	yes	non attended
1195	ARI cases	24	24-59m	male	negative		undetected														>=6m	no	attended
1196	ARI cases	20	12-23m	female	negative		undetected														>=6m	yes	attended
1197	ARI cases	32	24-59m	female	positive	positive	detected	6.73003	6A6B	6.82973					undetected	typeable	19.07	vac_type (PCV13)	1	1	>=6m	yes	attended
1198	ARI cases	20	12-23m	female	positive	positive	detected	6.49166	6A6B	6.59459					undetected	typeable	19.07	vac_type (PCV13)	1	1	>=6m	yes	non attended
1199	ARI cases	3	<6m	male	negative		undetected														<6m	yes	attended
1200	ARI cases	7	6-11m	male	negative		undetected														>=6m	no	non attended
1201	ARI cases	8	6-11m	male	positive	positive	detected	6.81142	23F	6.38571					undetected	typeable	14.43	vac_type (PCV13)	1	1	>=6m	yes	non attended
1202	ARI cases	19	12-23m	female	negative		undetected														>=6m	yes	non attended
1203	ARI cases	11	6-11m	male	negative		undetected														>=6m	yes	attended
1204	ARI cases	2	<6m	female	positive	negative	undetected														<6m	yes	attended
1205	ARI cases	16	12-23m	male	negative		undetected														>=6m	no	non attended
1206	ARI cases	17	12-23m	male	negative		undetected														>=6m	no	attended
1207	ARI cases	30	24-59m	male	positive	positive	detected	6.5934	19F	7.05352					undetected	typeable	29.9	vac_type (PCV13)	1	1	>=6m	yes	non attended
1208	ARI cases	5	<6m	male	negative		undetected														<6m	yes	non attended
1209	ARI cases	12	12-23m	female	positive	positive	detected	5.35503	23F	5.59714					undetected	typeable	14.43	vac_type (PCV13)	1	1	>=6m	yes	non attended
1210	ARI cases	25	24-59m	male	positive	positive	detected	6.48294	19F	7.12676					undetected	typeable	29.9	vac_type (PCV13)	1	1	>=6m	yes	attended
1211	ARI cases	8	6-11m	female	positive	positive	detected	6.50619	19F	7.4					undetected	typeable	29.9	vac_type (PCV13)	1	1	>=6m	yes	attended
1212	ARI cases	15	12-23m	male	positive	positive	detected	6.30561	6A6B	5.8973					undetected	typeable	19.07	vac_type (PCV13)	1	1	>=6m	yes	non attended
1213	ARI cases	22	12-23m	female	negative		undetected														>=6m	yes	attended
1214	ARI cases	22	12-23m	female	negative		undetected														>=6m	no	attended
1215	ARI cases	14	12-23m	female	negative		undetected														>=6m	yes	non attended
1216	ARI cases	20	12-23m	female	negative		undetected														>=6m	yes	attended
1217	ARI cases	15	12-23m	male	positive	positive	detected	6.40154	19F	7.06479					undetected	typeable	29.9	vac_type (PCV13)	1	1	>=6m	yes	attended
1218	ARI cases	4	<6m	male	positive	positive	detected	6.44224	19F	6.7831					undetected	typeable	29.9	vac_type (PCV13)	1	1	<6m	yes	non attended
1219	ARI cases	12	12-23m	male	positive	positive	detected	6.83177	19F	6.68451	11	6.20552			detected	typeable	29.9	vac_type (PCV13)	1	1	>=6m	yes	non attended
1220	ARI cases	33	24-59m	female	positive	positive	detected	6.55561	6C6D	3.22712					undetected	typeable	7.22	non_vac_type (non PCV13)	0	0	>=6m	yes	non attended
1221	ARI cases	12	12-23m	male	negative		undetected														>=6m	no	non attended
1222	ARI cases	16	12-23m	female	negative		undetected														>=6m	yes	attended
1223	ARI cases	16	12-23m	female	negative		undetected														>=6m	yes	attended
1224	ARI cases	5	<6m	male	negative		undetected														<6m	yes	non attended
1225	ARI cases	21	12-23m	male	negative		undetected														>=6m	yes	attended
1226	ARI cases	15	12-23m	male	negative		undetected														>=6m	yes	attended
1227	ARI cases	3	<6m	male	negative		undetected														<6m	yes	attended
1228	ARI cases	17	12-23m	female	negative		undetected														>=6m	yes	attended
1229	ARI cases	5	<6m	male	negative		undetected														<6m	yes	non attended
1230	ARI cases	11	6-11m	male	negative		undetected														>=6m	yes	non attended
1231	ARI cases	9	6-11m	male	negative		undetected														>=6m	no	attended
1232	ARI cases	23	12-23m	male	negative		undetected														>=6m	no	attended
1233	ARI cases	26	24-59m	male	negative		undetected														>=6m	yes	attended
1234	ARI cases	15	12-23m	male	positive	positive	detected	4.20387	19F	3.87887					undetected	typeable	29.9	vac_type (PCV13)	1	1	>=6m	yes	attended
1235	ARI cases	22	12-23m	male	negative		undetected														>=6m	yes	non attended
1236	ARI cases	12	12-23m	female	negative		undetected														>=6m	yes	non attended
1237	ARI cases	13	12-23m	male	negative		undetected														>=6m	yes	attended
1238	ARI cases	27	24-59m	female	negative		undetected														>=6m	no	non attended
1239	ARI cases	3	<6m	male	negative		undetected														<6m	yes	non attended
1240	ARI cases	7	6-11m	female	negative		undetected														>=6m	unknown	non attended
1241	ARI cases	8	6-11m	female	negative		undetected														>=6m	yes	non attended
1242	ARI cases	6	6-11m	male	negative		undetected														>=6m	yes	non attended
1243	ARI cases	26	24-59m	female	positive	positive	detected	6.72421	14	7.76218					undetected	typeable	9.79	vac_type (PCV13)	1	1	>=6m	yes	attended
1244	ARI cases	14	12-23m	female	positive	positive	detected	6.76782	23F	6.09429					undetected	typeable	14.43	vac_type (PCV13)	1	1	>=6m	yes	non attended
1245	ARI cases	5	<6m	male	negative		undetected														<6m	yes	attended
1246	ARI cases	6	6-11m	male	negative		undetected														>=6m	yes	non attended
1247	ARI cases	15	12-23m	male	negative		undetected														>=6m	yes	attended
1248	ARI cases	10	6-11m	male	positive	positive	detected	6.44514	6A6B	6.51081					undetected	typeable	19.07	vac_type (PCV13)	1	1	>=6m	no	non attended
1249	ARI cases	7	6-11m	female	negative		undetected														>=6m	no	non attended
1250	ARI cases	9	6-11m	female	negative		undetected														>=6m	yes	non attended
1251	ARI cases	11	6-11m	male	positive	positive	detected	6.48294	6C6D	3.13337					undetected	typeable	7.22	non_vac_type (non PCV13)	0	0	>=6m	yes	non attended
1252	ARI cases	21	12-23m	male	negative		undetected														>=6m	yes	attended
1253	ARI cases	13	12-23m	female	positive	positive	detected	6.6748	23A	6.98383					undetected	typeable	0.52	non_vac_type (non PCV13)	0	0	>=6m	yes	attended
1254	ARI cases	14	12-23m	female	positive	positive	detected	6.90735	23F	6.44571					undetected	typeable	14.43	vac_type (PCV13)	1	1	>=6m	yes	non attended
1255	ARI cases	8	6-11m	male	negative		undetected														>=6m	yes	non attended
1256	ARI cases	18	12-23m	female	positive	positive	detected	6.70968	6A6B	5.58108					undetected	typeable	19.07	vac_type (PCV13)	1	1	>=6m	yes	attended
1257	ARI cases	3	<6m	male	negative		undetected														<6m	yes	attended
1258	ARI cases	10	6-11m	female	negative		undetected														>=6m	no	attended
1259	ARI cases	8	6-11m	male	negative		undetected														>=6m	yes	non attended
1260	ARI cases	8	6-11m	male	positive	positive	detected	6.89573	6C6D	3.67314					undetected	typeable	7.22	non_vac_type (non PCV13)	0	0	>=6m	unknown	non attended
1261	ARI cases	19	12-23m	male	negative		undetected														>=6m	yes	attended
1262	ARI cases	6	6-11m	male	positive	positive	detected	6.68352	6A6B	6.07838					undetected	typeable	19.07	vac_type (PCV13)	1	1	>=6m	yes	non attended
1263	ARI cases	8	6-11m	female	negative		undetected														>=6m	no	non attended
1264	ARI cases	4	<6m	male	positive	positive	detected	6.30561	19F	8.04789					undetected	typeable	29.9	vac_type (PCV13)	1	1	<6m	yes	non attended
1265	ARI cases	6	6-11m	female	negative		undetected														>=6m	yes	non attended
1266	ARI cases	14	12-23m	female	positive	positive	detected	7.09631	19F	8.04789					undetected	typeable	29.9	vac_type (PCV13)	1	1	>=6m	yes	attended
1267	ARI cases	2	<6m	male	positive	positive	detected	6.73003	19F	7.16901					undetected	typeable	29.9	vac_type (PCV13)	1	1	<6m	no	attended
1268	ARI cases	7	6-11m	female	negative		undetected														>=6m	yes	non attended
1269	ARI cases	20	12-23m	female	positive	positive	detected	6.71259	14	7.96562	19F	5.42817			detected	typeable	9.79	vac_type (PCV13)	1	1	>=6m	no	attended
1270	ARI cases	15	12-23m	male	negative		undetected														>=6m	yes	attended
1271	ARI cases	12	12-23m	male	negative		undetected														>=6m	yes	non attended
1272	ARI cases	4	<6m	male	positive	positive	detected	6.85503	14	8.16332	19F	5.49577			detected	typeable	9.79	vac_type (PCV13)	1	1	<6m	no	non attended
1273	ARI cases	24	24-59m	male	positive	positive	detected	6.51491	NT						undetected	non typeable	4.12	non_vac_type (non PCV13)	0	0	>=6m	no	attended
1274	ARI cases	6	6-11m	male	positive	positive	detected	6.87247	NT						undetected	non typeable	4.12	non_vac_type (non PCV13)	0	0	>=6m	no	non attended
1275	ARI cases	8	6-11m	male	negative		undetected														>=6m	no	non attended
1276	ARI cases	10	6-11m	female	negative		undetected														>=6m	no	attended
1277	ARI cases	7	6-11m	male	negative		undetected														>=6m	yes	non attended
1278	ARI cases	6	6-11m	male	negative		undetected														>=6m	no	non attended
1279	ARI cases	5	<6m	female	negative		undetected														<6m	yes	attended
1280	ARI cases	23	12-23m	male	negative		undetected														>=6m	no	attended
1281	ARI cases	3	<6m	male	negative		undetected														<6m	yes	attended
1282	ARI cases	11	6-11m	male	negative		undetected														>=6m	yes	non attended
1283	ARI cases	13	12-23m	male	negative		undetected														>=6m	yes	attended
1284	ARI cases	10	6-11m	male	negative		undetected														>=6m	yes	non attended
1285	ARI cases	11	6-11m	male	negative		undetected														>=6m	no	attended
1286	ARI cases	16	12-23m	male	positive	positive	detected	4.02654	14	5.39542					undetected	typeable	9.79	vac_type (PCV13)	1	1	>=6m	no	attended
1287	ARI cases	5	<6m	female	negative		undetected														<6m	yes	non attended
1288	ARI cases	19	12-23m	female	positive	positive	detected	6.62828	6A6B	6.27297					undetected	typeable	19.07	vac_type (PCV13)	1	1	>=6m	yes	attended
1289	ARI cases	18	12-23m	female	negative		undetected														>=6m	no	non attended
1290	ARI cases	19	12-23m	male	positive	negative	undetected														>=6m	yes	attended
1291	ARI cases	13	12-23m	male	positive	positive	detected	7.03817	19F	8.23662					undetected	typeable	29.9	vac_type (PCV13)	1	1	>=6m	no	attended
1292	ARI cases	7	6-11m	male	negative		undetected														>=6m	yes	non attended
1293	ARI cases	2	<6m	male	negative		undetected														<6m	no	non attended
1294	ARI cases	2	<6m	male	negative		undetected														<6m	yes	non attended
1295	ARI cases	3	<6m	male	negative		undetected														<6m	no	attended
1296	ARI cases	22	12-23m	female	negative		undetected														>=6m	yes	non attended
1297	ARI cases	4	<6m	female	positive	positive	detected	6.137	23F	6.17714					undetected	typeable	14.43	vac_type (PCV13)	1	1	<6m	no	attended
1298	ARI cases	13	12-23m	female	positive	positive	detected	6.54107	6A6B	6.32973					undetected	typeable	19.07	vac_type (PCV13)	1	1	>=6m	yes	non attended
1299	ARI cases	15	12-23m	male	negative		undetected														>=6m	no	non attended
1300	ARI cases	14	12-23m	female	positive	positive	detected	5.81724	6A6B	5.26757					undetected	typeable	19.07	vac_type (PCV13)	1	1	>=6m	yes	attended
1301	ARI cases	13	12-23m	male	positive	positive	detected	6.23875	11	5.70552					undetected	typeable	5.15	non_vac_type (non PCV13)	0	0	>=6m	yes	non attended
1302	ARI cases	3	<6m	female	negative		undetected														<6m	yes	attended
1303	ARI cases	22	12-23m	female	negative		undetected														>=6m	yes	non attended
1304	ARI cases	4	<6m	female	positive	positive	detected	6.09049	23F	6.28286					undetected	typeable	14.43	vac_type (PCV13)	1	1	<6m	yes	attended
1305	ARI cases	25	24-59m	female	positive	positive	detected	6.12538	6A6B	5.80811	19F	5.29014			detected	typeable	19.07	vac_type (PCV13)	1	1	>=6m	yes	non attended
1306	ARI cases	4	<6m	male	negative		undetected														<6m	no	non attended
1307	ARI cases	3	<6m	male	positive	positive	detected	6.29398	15BC	5.84971	14	2.75931			detected	typeable	7.73	non_vac_type (non PCV13)	0	0	<6m	no	non attended
1308	ARI cases	22	12-23m	male	positive	negative	undetected														>=6m	yes	non attended
1309	ARI cases	26	24-59m	male	negative		undetected														>=6m	yes	attended
1310	ARI cases	30	24-59m	male	negative		undetected														>=6m	no	non attended
1311	ARI cases	17	12-23m	female	negative		undetected														>=6m	yes	attended
1312	ARI cases	18	12-23m	male	positive	positive	detected	6.98294	14	8.12034					undetected	typeable	9.79	vac_type (PCV13)	1	1	>=6m	yes	attended
1313	ARI cases	33	24-59m	male	negative		undetected														>=6m	no	non attended
1314	ARI cases	2	<6m	female	negative		undetected														<6m	yes	non attended
1315	ARI cases	23	12-23m	female	negative		undetected														>=6m	yes	attended
1316	ARI cases	31	24-59m	male	positive	positive	detected	6.58177	19F	6.35211					undetected	typeable	29.9	vac_type (PCV13)	1	1	>=6m	yes	attended
1317	ARI cases	20	12-23m	female	negative		undetected														>=6m	yes	non attended
1318	ARI cases	16	12-23m	male	positive	positive	detected	6.75328	11	5.63804					undetected	typeable	5.15	non_vac_type (non PCV13)	0	0	>=6m	no	non attended
1319	ARI cases	22	12-23m	female	negative		undetected														>=6m	no	attended
1320	ARI cases	2	<6m	female	positive	negative	undetected														<6m	yes	non attended
1321	ARI cases	17	12-23m	male	positive	positive	detected	6.73294	19F	5.49859	6C6D	4.04825			detected	typeable	29.9	vac_type (PCV13)	1	1	>=6m	no	attended
1322	ARI cases	19	12-23m	female	negative		undetected														>=6m	yes	non attended
1323	ARI cases	12	12-23m	female	positive	positive	detected	6.5934	23F	6.10857					undetected	typeable	14.43	vac_type (PCV13)	1	1	>=6m	yes	non attended
1324	ARI cases	16	12-23m	male	negative		undetected														>=6m	yes	attended
1325	ARI cases	6	6-11m	male	negative		undetected														>=6m	yes	non attended
1326	ARI cases	7	6-11m	male	positive	positive	detected	6.54398	NT						undetected	non typeable	4.12	non_vac_type (non PCV13)	0	0	>=6m	no	non attended
1327	ARI cases	15	12-23m	male	positive	positive	detected	6.58468	11	5.39877					undetected	typeable	5.15	non_vac_type (non PCV13)	0	0	>=6m	no	non attended
1328	ARI cases	10	6-11m	male	negative		undetected														>=6m	yes	non attended
1329	ARI cases	2	<6m	female	negative		undetected														<6m	yes	attended
1330	ARI cases	2	<6m	male	negative		undetected														<6m	no	attended
1331	ARI cases	3	<6m	female	negative		undetected														<6m	no	non attended
1332	ARI cases	2	<6m	male	negative		undetected														<6m	no	non attended
1333	ARI cases	7	6-11m	female	positive	positive	detected	6.77654	19F	6.97183					undetected	typeable	29.9	vac_type (PCV13)	1	1	>=6m	yes	non attended
1334	ARI cases	5	<6m	male	negative		undetected														<6m	no	attended
1335	ARI cases	10	6-11m	male	negative		undetected														>=6m	yes	attended
1336	ARI cases	26	24-59m	male	negative		undetected														>=6m	yes	non attended
1337	ARI cases	3	<6m	female	negative		undetected														<6m	yes	non attended
1338	ARI cases	9	6-11m	male	negative		undetected														>=6m	yes	attended
1339	ARI cases	15	12-23m	female	negative		undetected														>=6m	no	non attended
1340	ARI cases	46	24-59m	female	positive	positive	detected	7.11084	19F	7.89577					undetected	typeable	29.9	vac_type (PCV13)	1	1	>=6m	yes	attended
1341	ARI cases	39	24-59m	female	negative		undetected														>=6m	no	attended
1342	ARI cases	17	12-23m	male	negative		undetected														>=6m	unknown	attended
1343	ARI cases	13	12-23m	female	negative		undetected														>=6m	unknown	attended
1344	ARI cases	6	6-11m	male	negative		undetected														>=6m	yes	non attended
1345	ARI cases	15	12-23m	female	negative		undetected														>=6m	unknown	non attended
1346	ARI cases	26	24-59m	female	negative		undetected														>=6m	unknown	non attended
1347	ARI cases	8	6-11m	male	negative		undetected														>=6m	yes	non attended
1348	ARI cases	3	<6m	female	positive	positive	detected	6.05852	6A6B	5.81351					undetected	typeable	19.07	vac_type (PCV13)	1	1	<6m	unknown	non attended
1349	ARI cases	12	12-23m	male	negative		undetected														>=6m	unknown	attended
1350	ARI cases	32	24-59m	female	negative		undetected														>=6m	unknown	attended
1351	ARI cases	17	12-23m	male	negative		undetected														>=6m	no	attended
1352	ARI cases	13	12-23m	male	positive	positive	detected	6.77073	11	6.2638					undetected	typeable	5.15	non_vac_type (non PCV13)	0	0	>=6m	unknown	attended
1353	ARI cases	15	12-23m	male	negative		undetected														>=6m	unknown	non attended
1354	ARI cases	16	12-23m	male	positive	positive	detected	6.79689	23F	6.8					undetected	typeable	14.43	vac_type (PCV13)	1	1	>=6m	unknown	non attended
1355	ARI cases	16	12-23m	male	positive	positive	detected	6.37247	34	6.1339	19F	3.55211			detected	typeable	0.52	non_vac_type (non PCV13)	0	0	>=6m	unknown	non attended
1356	ARI cases	9	6-11m	female	negative		undetected														>=6m	unknown	non attended
1357	ARI cases	2	<6m	male	positive	negative	undetected														<6m	unknown	attended
1358	ARI cases	11	6-11m	male	positive	negative	undetected														>=6m	no	non attended
1359	ARI cases	24	24-59m	female	negative		undetected														>=6m	no	non attended
1360	ARI cases	17	12-23m	male	negative		undetected														>=6m	yes	attended
1361	ARI cases	32	24-59m	male	positive	positive	detected	4.76782	6A6B	4.75135					undetected	typeable	19.07	vac_type (PCV13)	1	1	>=6m	yes	attended
1362	ARI cases	16	12-23m	male	positive	positive	detected	6.82596	6A6B	6.80811					undetected	typeable	19.07	vac_type (PCV13)	1	1	>=6m	unknown	attended
1363	ARI cases	11	6-11m	male	negative		undetected														>=6m	unknown	attended
1364	ARI cases	11	6-11m	male	negative		undetected														>=6m	unknown	non attended
1365	ARI cases	6	6-11m	male	negative		undetected														>=6m	no	attended
1366	ARI cases	6	6-11m	female	negative		undetected														>=6m	no	non attended
1367	ARI cases	8	6-11m	female	positive	positive	detected	6.46549	11	5.77301					undetected	typeable	5.15	non_vac_type (non PCV13)	0	0	>=6m	unknown	non attended
1368	ARI cases	23	12-23m	male	positive	positive	detected	6.78235	6A6B	6.64054					undetected	typeable	19.07	vac_type (PCV13)	1	1	>=6m	yes	non attended
1369	ARI cases	15	12-23m	female	positive	positive	detected	7.21129	6C6D	3.96849					undetected	typeable	7.22	non_vac_type (non PCV13)	0	0	>=6m	yes	non attended
1370	ARI cases	7	6-11m	female	negative		undetected														>=6m	unknown	non attended
1371	ARI cases	12	12-23m	male	negative		undetected														>=6m	no	non attended
1372	ARI cases	17	12-23m	female	negative		undetected														>=6m	unknown	non attended
1373	ARI cases	8	6-11m	male	negative		undetected														>=6m	unknown	attended
1374	ARI cases	14	12-23m	female	negative		undetected														>=6m	yes	non attended
1375	ARI cases	6	6-11m	female	negative		undetected														>=6m	no	attended
1376	ARI cases	2	<6m	male	negative		undetected														<6m	yes	non attended
1377	ARI cases	50	24-59m	male	negative		undetected														>=6m	yes	non attended
1378	ARI cases	3	<6m	male	negative		undetected														<6m	unknown	attended
1379	ARI cases	3	<6m	female	negative		undetected														<6m	unknown	non attended
1380	ARI cases	4	<6m	female	negative		undetected														<6m	unknown	attended
1381	ARI cases	4	<6m	female	negative		undetected														<6m	no	non attended
1382	ARI cases	7	6-11m	male	positive	positive	detected	6.52363	19F	6.9831					undetected	typeable	29.9	vac_type (PCV13)	1	1	>=6m	unknown	non attended
1383	ARI cases	21	12-23m	male	negative		undetected														>=6m	unknown	non attended
1384	ARI cases	5	<6m	female	negative		undetected														<6m	unknown	non attended
1385	ARI cases	6	6-11m	female	negative		undetected														>=6m	unknown	attended
1386	ARI cases	4	<6m	male	positive	positive	detected	6.32887	6C6D	3.06235					undetected	typeable	7.22	non_vac_type (non PCV13)	0	0	<6m	unknown	non attended
1387	ARI cases	17	12-23m	male	negative		undetected														>=6m	unknown	non attended
1388	ARI cases	11	6-11m	male	positive	positive	detected	6.59921	6A6B	6.18108					undetected	typeable	19.07	vac_type (PCV13)	1	1	>=6m	unknown	attended
1389	ARI cases	26	24-59m	male	negative		undetected														>=6m	no	non attended
1390	ARI cases	3	<6m	female	positive	negative	undetected														<6m	no	non attended
1391	ARI cases	2	<6m	male	negative		undetected														<6m	unknown	attended
1392	ARI cases	8	6-11m	male	negative		undetected														>=6m	unknown	non attended
1393	ARI cases	4	<6m	female	negative		undetected														<6m	no	non attended
1394	ARI cases	3	<6m	female	positive	positive	detected	6.84921	23F	6.57143					undetected	typeable	14.43	vac_type (PCV13)	1	1	<6m	unknown	attended
1395	ARI cases	16	12-23m	male	positive	positive	detected	6.72131	19F	7.33239					undetected	typeable	29.9	vac_type (PCV13)	1	1	>=6m	unknown	non attended
1396	ARI cases	5	<6m	male	negative		undetected														<6m	no	non attended
1397	ARI cases	11	6-11m	female	negative		undetected														>=6m	unknown	non attended
1398	ARI cases	27	24-59m	female	negative		undetected														>=6m	unknown	attended
1399	ARI cases	7	6-11m	female	positive	positive	detected	6.512	14	7.73352					undetected	typeable	9.79	vac_type (PCV13)	1	1	>=6m	yes	non attended
1400	ARI cases	3	<6m	female	positive	positive	detected	6.65735	6A6B	6.51622					undetected	typeable	19.07	vac_type (PCV13)	1	1	<6m	unknown	non attended
1401	ARI cases	35	24-59m	male	negative		undetected														>=6m	unknown	attended
1402	ARI cases	4	<6m	female	negative		undetected														<6m	unknown	attended
1403	ARI cases	4	<6m	male	positive	negative	undetected														<6m	yes	attended
1404	ARI cases	10	6-11m	male	negative		undetected														>=6m	yes	non attended
1405	ARI cases	3	<6m	female	negative		undetected														<6m	unknown	non attended
1406	ARI cases	9	6-11m	male	negative		undetected														>=6m	unknown	attended
1407	ARI cases	6	6-11m	male	negative		undetected														>=6m	yes	non attended
1408	ARI cases	6	6-11m	male	positive	positive	detected	5.98003	19F	6.94085					undetected	typeable	29.9	vac_type (PCV13)	1	1	>=6m	unknown	attended
1409	ARI cases	15	12-23m	female	positive	positive	detected	6.28817	6C6D	3.23848					undetected	typeable	7.22	non_vac_type (non PCV13)	0	0	>=6m	unknown	attended
1410	ARI cases	26	24-59m	female	negative		undetected														>=6m	yes	attended
1411	ARI cases	21	12-23m	female	positive	negative	undetected														>=6m	no	non attended
1412	ARI cases	8	6-11m	male	positive	positive	detected	5.70387	15BC	3.92486					undetected	typeable	7.73	non_vac_type (non PCV13)	0	0	>=6m	unknown	non attended
1413	ARI cases	16	12-23m	male	positive	positive	detected	4.71549	19F	5.20563					undetected	typeable	29.9	vac_type (PCV13)	1	1	>=6m	yes	attended
1414	ARI cases	21	12-23m	female	negative		undetected														>=6m	no	attended
1415	ARI cases	29	24-59m	male	positive	positive	detected	6.62538	23F	6.58286	6A6B	4.77027			detected	typeable	14.43	vac_type (PCV13)	1	1	>=6m	yes	non attended
1416	ARI cases	3	<6m	male	negative		undetected														<6m	unknown	attended
1417	ARI cases	19	12-23m	male	negative		undetected														>=6m	unknown	attended
1418	ARI cases	26	24-59m	male	positive	positive	detected	6.387	19F	6.48451					undetected	typeable	29.9	vac_type (PCV13)	1	1	>=6m	unknown	non attended
1419	ARI cases	8	6-11m	male	positive	positive	detected	6.887	6A6B	6.6973					undetected	typeable	19.07	vac_type (PCV13)	1	1	>=6m	yes	non attended
1420	ARI cases	9	6-11m	male	negative		undetected														>=6m	unknown	attended
1421	ARI cases	32	24-59m	female	positive	positive	detected	7.04107	19F	7.74366					undetected	typeable	29.9	vac_type (PCV13)	1	1	>=6m	yes	attended
1422	ARI cases	24	24-59m	male	positive	positive	detected	6.73584	19F	6.82254					undetected	typeable	29.9	vac_type (PCV13)	1	1	>=6m	unknown	attended
1423	ARI cases	11	6-11m	male	negative		undetected														>=6m	no	non attended
1424	ARI cases	6	6-11m	female	negative		undetected														>=6m	unknown	attended
1425	ARI cases	6	6-11m	male	positive	positive	detected	6.57305	11	5.47853					undetected	typeable	5.15	non_vac_type (non PCV13)	0	0	>=6m	unknown	non attended
1426	ARI cases	16	12-23m	female	positive	positive	detected	6.93933	14	8.13754					undetected	typeable	9.79	vac_type (PCV13)	1	1	>=6m	unknown	attended
1427	ARI cases	13	12-23m	female	positive	positive	detected	6.45387	23F	6.53429					undetected	typeable	14.43	vac_type (PCV13)	1	1	>=6m	unknown	non attended
1428	ARI cases	29	24-59m	female	positive	positive	detected	6.50328	6C6D	3.2953					undetected	typeable	7.22	non_vac_type (non PCV13)	0	0	>=6m	no	attended
1429	ARI cases	12	12-23m	female	negative		undetected														>=6m	unknown	non attended
1430	ARI cases	4	<6m	female	negative		undetected														<6m	yes	non attended
1431	ARI cases	4	<6m	female	negative		undetected														<6m	no	non attended
1432	ARI cases	5	<6m	male	negative		undetected														<6m	no	attended
1433	ARI cases	11	6-11m	male	positive	positive	detected	6.81724	23F	5.63714	14	3.92264			detected	typeable	14.43	vac_type (PCV13)	1	1	>=6m	unknown	non attended
1434	ARI cases	14	12-23m	male	negative		undetected														>=6m	unknown	attended
1435	ARI cases	5	<6m	female	negative		undetected														<6m	unknown	non attended
1436	ARI cases	4	<6m	male	positive	positive	detected	6.4684	19F	6.51831	11	6.41104			detected	typeable	29.9	vac_type (PCV13)	1	1	<6m	no	attended
1437	ARI cases	10	6-11m	female	negative		undetected														>=6m	unknown	attended
1438	ARI cases	9	6-11m	male	positive	positive	detected	7.51491	15BC	6.66763	11	5.53374			detected	typeable	7.73	non_vac_type (non PCV13)	0	0	>=6m	yes	non attended
1439	ARI cases	19	12-23m	male	positive	positive	detected	6.98294	19F	7.9831	15BC	2.5578			detected	typeable	29.9	vac_type (PCV13)	1	1	>=6m	yes	attended
1440	ARI cases	5	<6m	female	negative		undetected														<6m	unknown	attended
1441	ARI cases	5	<6m	male	positive	positive	detected	6.41317	6A6B	6.39189					undetected	typeable	19.07	vac_type (PCV13)	1	1	<6m	no	attended
1442	ARI cases	13	12-23m	female	positive	positive	detected	6.96549	23F	6.63429	15BC	3.68497			detected	typeable	14.43	vac_type (PCV13)	1	1	>=6m	no	non attended
1443	ARI cases	10	6-11m	male	negative		undetected														>=6m	no	non attended
1444	ARI cases	5	<6m	male	positive	positive	detected	6.49747	15BC	5.97688					undetected	typeable	7.73	non_vac_type (non PCV13)	0	0	<6m	unknown	non attended
1445	ARI cases	4	<6m	female	negative		undetected														<6m	yes	attended
1446	ARI cases	3	<6m	male	negative		undetected														<6m	unknown	attended
1447	ARI cases	3	<6m	female	negative		undetected														<6m	unknown	attended
1448	ARI cases	14	12-23m	male	negative		undetected														>=6m	yes	attended
1449	ARI cases	17	12-23m	male	positive	positive	detected	7.04398	19F	7.83944					undetected	typeable	29.9	vac_type (PCV13)	1	1	>=6m	unknown	non attended
1450	ARI cases	26	24-59m	male	positive	negative	undetected														>=6m	no	attended
1451	ARI cases	6	6-11m	male	negative		undetected														>=6m	unknown	non attended
1452	ARI cases	13	12-23m	male	negative		undetected														>=6m	unknown	non attended
1453	ARI cases	13	12-23m	female	positive	positive	detected	2.35212	15BC	1.73121					undetected	typeable	7.73	non_vac_type (non PCV13)	0	0	>=6m	yes	attended
1454	ARI cases	10	6-11m	male	negative		undetected														>=6m	yes	attended
1455	ARI cases	9	6-11m	male	negative		undetected														>=6m	no	attended
1456	ARI cases	12	12-23m	male	negative		undetected														>=6m	no	non attended
1457	ARI cases	4	<6m	male	negative		undetected														<6m	no	non attended
1458	ARI cases	20	12-23m	male	negative		undetected														>=6m	no	attended
1459	ARI cases	26	24-59m	male	negative		undetected														>=6m	no	non attended
1460	ARI cases	22	12-23m	male	positive	positive	detected	6.69514	23F	6.93429					undetected	typeable	14.43	vac_type (PCV13)	1	1	>=6m	unknown	attended
1461	ARI cases	17	12-23m	male	negative		undetected														>=6m	no	non attended
1462	ARI cases	18	12-23m	male	negative		undetected														>=6m	no	non attended
1463	ARI cases	12	12-23m	female	negative		undetected														>=6m	no	non attended
1464	ARI cases	27	24-59m	male	negative		undetected														>=6m	no	attended
1465	ARI cases	9	6-11m	female	positive	negative	undetected														>=6m	unknown	non attended
1466	ARI cases	34	24-59m	male	negative		undetected														>=6m	unknown	non attended
1467	ARI cases	20	12-23m	male	positive	positive	detected	6.11666	6A6B	6.10811					undetected	typeable	19.07	vac_type (PCV13)	1	1	>=6m	no	attended
1468	ARI cases	13	12-23m	female	positive	positive	detected	7.07596	19F	8.37465					undetected	typeable	29.9	vac_type (PCV13)	1	1	>=6m	yes	non attended
1469	ARI cases	12	12-23m	female	positive	positive	detected	5.50038	14	6.09169					undetected	typeable	9.79	vac_type (PCV13)	1	1	>=6m	yes	attended
1470	ARI cases	4	<6m	male	positive	positive	detected	6.81433	23F	6.37429	6A6B	3.62162			detected	typeable	14.43	vac_type (PCV13)	1	1	<6m	yes	attended
1471	ARI cases	3	<6m	female	negative		undetected														<6m	no	non attended
1472	ARI cases	12	12-23m	male	negative		undetected														>=6m	no	non attended
1473	ARI cases	17	12-23m	female	negative		undetected														>=6m	yes	non attended
1474	ARI cases	6	6-11m	female	negative		undetected														>=6m	no	non attended
1475	ARI cases	3	<6m	male	negative		undetected														<6m	yes	non attended
1476	ARI cases	6	6-11m	female	positive	positive	detected	6.35503	6A6B	6.14865					undetected	typeable	19.07	vac_type (PCV13)	1	1	>=6m	yes	non attended
1477	ARI cases	2	<6m	male	positive	positive	detected	6.63991	19F	6.26197	11	2.59202			detected	typeable	29.9	vac_type (PCV13)	1	1	<6m	no	attended
1478	ARI cases	4	<6m	male	negative		undetected														<6m	yes	attended
1479	ARI cases	4	<6m	male	negative		undetected														<6m	no	non attended
1480	ARI cases	3	<6m	male	positive	positive	detected	6.90445	23F	6.12571	6A6B	2.45946			detected	typeable	14.43	vac_type (PCV13)	1	1	<6m	yes	non attended
1481	ARI cases	3	<6m	male	negative		undetected														<6m	unknown	attended
1482	ARI cases	4	<6m	female	negative		undetected														<6m	no	non attended
1483	ARI cases	18	12-23m	male	negative		undetected														>=6m	unknown	attended
1484	ARI cases	6	6-11m	female	negative		undetected														>=6m	unknown	non attended
1485	ARI cases	25	24-59m	male	positive	positive	detected	6.38991	6A6B	4.88919					undetected	typeable	19.07	vac_type (PCV13)	1	1	>=6m	unknown	attended
1486	ARI cases	2	<6m	male	negative		undetected														<6m	unknown	non attended
1487	ARI cases	19	12-23m	female	positive	positive	detected	6.9248	6C6D	3.83792					undetected	typeable	7.22	non_vac_type (non PCV13)	0	0	>=6m	yes	attended
1488	ARI cases	17	12-23m	female	negative		undetected														>=6m	unknown	non attended
1489	ARI cases	6	6-11m	male	negative		undetected														>=6m	yes	non attended
1490	ARI cases	10	6-11m	male	negative		undetected														>=6m	unknown	attended
1491	ARI cases	9	6-11m	male	positive	positive	detected	7.05852	23F	6.59143					undetected	typeable	14.43	vac_type (PCV13)	1	1	>=6m	unknown	attended
1492	ARI cases	8	6-11m	female	negative		undetected														>=6m	unknown	non attended
1493	ARI cases	6	6-11m	female	negative		undetected														>=6m	unknown	non attended
1494	ARI cases	7	6-11m	male	positive	negative	undetected														>=6m	unknown	non attended
1495	ARI cases	27	24-59m	male	negative		undetected														>=6m	unknown	attended
1496	ARI cases	7	6-11m	male	negative		undetected														>=6m	unknown	non attended
1497	ARI cases	4	<6m	male	positive	negative	undetected														<6m	unknown	attended
1498	ARI cases	14	12-23m	male	negative		undetected														>=6m	unknown	attended
1499	ARI cases	14	12-23m	male	positive	positive	detected	6.19514	23F	6.16857					undetected	typeable	14.43	vac_type (PCV13)	1	1	>=6m	unknown	attended
1500	ARI cases	26	24-59m	female	positive	positive	detected	7.53817	15BC	5.86994					undetected	typeable	7.73	non_vac_type (non PCV13)	0	0	>=6m	unknown	non attended
1501	ARI cases	10	6-11m	female	negative		undetected														>=6m	unknown	non attended
1502	ARI cases	14	12-23m	male	negative		undetected														>=6m	unknown	non attended
1503	ARI cases	11	6-11m	female	positive	positive	detected	6.47421	11	5.54601					undetected	typeable	5.15	non_vac_type (non PCV13)	0	0	>=6m	unknown	non attended
1504	ARI cases	2	<6m	male	negative		undetected														<6m	unknown	attended
1505	ARI cases	15	12-23m	female	positive	positive	detected	5.70387	14	7.06017	23F	4.76674	6C6D	2.21	detected	typeable	9.79	vac_type (PCV13)	1	1	>=6m	unknown	non attended
1506	ARI cases	20	12-23m	female	positive	positive	detected	6.72712	6A6B	6.57568					undetected	typeable	19.07	vac_type (PCV13)	1	1	>=6m	unknown	non attended
1507	ARI cases	6	6-11m	male	positive	positive	detected	6.42189	19F	5.65352					undetected	typeable	29.9	vac_type (PCV13)	1	1	>=6m	unknown	attended
1508	ARI cases	7	6-11m	male	negative		undetected														>=6m	unknown	non attended
1509	ARI cases	8	6-11m	female	negative		undetected														>=6m	unknown	attended
1510	ARI cases	5	<6m	male	negative		undetected														<6m	unknown	attended
1511	ARI cases	20	12-23m	female	positive	positive	detected	6.75619	19F	6.58028					undetected	typeable	29.9	vac_type (PCV13)	1	1	>=6m	unknown	attended
1512	ARI cases	3	<6m	female	negative		undetected														<6m	unknown	attended
1513	ARI cases	3	<6m	male	positive	positive	detected	6.66317	6A6B	5.90811					undetected	typeable	19.07	vac_type (PCV13)	1	1	<6m	unknown	attended
1514	ARI cases	18	12-23m	male	negative		undetected														>=6m	unknown	attended
1515	ARI cases	15	12-23m	male	negative		undetected														>=6m	yes	attended
1516	ARI cases	20	12-23m	male	negative		undetected														>=6m	unknown	attended
1517	ARI cases	7	6-11m	male	negative		undetected														>=6m	unknown	non attended
1518	ARI cases	6	6-11m	male	positive	positive	detected	6.41317	23F	6.07143					undetected	typeable	14.43	vac_type (PCV13)	1	1	>=6m	unknown	non attended
1519	ARI cases	9	6-11m	male	positive	positive	detected	6.92189	11	7.05215					undetected	typeable	5.15	non_vac_type (non PCV13)	0	0	>=6m	yes	attended
1520	ARI cases	6	6-11m	female	positive	positive	detected	6.83177	15BC	6.06358	14	3.4957			detected	typeable	7.73	non_vac_type (non PCV13)	0	0	>=6m	no	non attended
1521	ARI cases	16	12-23m	male	positive	positive	detected	6.88119	23F	6.49143					undetected	typeable	14.43	vac_type (PCV13)	1	1	>=6m	yes	non attended
1522	ARI cases	11	6-11m	male	positive	positive	detected	6.95677	6C6D	3.77826	11	2.78221			detected	typeable	7.22	non_vac_type (non PCV13)	0	0	>=6m	no	non attended
1523	ARI cases	34	24-59m	male	negative		undetected														>=6m	unknown	non attended
1524	ARI cases	26	24-59m	male	negative		undetected														>=6m	unknown	attended
1525	ARI cases	21	12-23m	female	negative		undetected														>=6m	unknown	attended
1526	ARI cases	11	6-11m	female	negative		undetected														>=6m	unknown	non attended
1527	ARI cases	12	12-23m	female	positive	positive	detected	6.137	6C6D	2.51973					undetected	typeable	7.22	non_vac_type (non PCV13)	0	0	>=6m	unknown	non attended
1528	ARI cases	12	12-23m	male	positive	positive	detected	6.09921	19F	5.84789					undetected	typeable	29.9	vac_type (PCV13)	1	1	>=6m	unknown	non attended
1529	ARI cases	10	6-11m	female	negative		undetected														>=6m	unknown	attended
1530	ARI cases	21	12-23m	female	positive	positive	detected	3.73875	NT						undetected	non typeable	4.12	non_vac_type (non PCV13)	0	0	>=6m	unknown	non attended
1531	ARI cases	29	24-59m	female	negative		undetected														>=6m	unknown	non attended
1532	ARI cases	21	12-23m	male	negative		undetected														>=6m	unknown	non attended
1533	ARI cases	34	24-59m	female	positive	positive	detected	6.19805	19F	6.4338					undetected	typeable	29.9	vac_type (PCV13)	1	1	>=6m	unknown	attended
1534	ARI cases	14	12-23m	male	positive	positive	detected	4.39282	NT						undetected	non typeable	4.12	non_vac_type (non PCV13)	0	0	>=6m	unknown	non attended
1535	ARI cases	7	6-11m	male	negative		undetected														>=6m	unknown	attended
1536	ARI cases	2	<6m	male	positive	positive	detected	7.0934	19F	6.37183					undetected	typeable	29.9	vac_type (PCV13)	1	1	<6m	unknown	attended
1537	ARI cases	2	<6m	female	negative		undetected														<6m	unknown	non attended
1538	ARI cases	7	6-11m	female	negative		undetected														>=6m	unknown	attended
1539	ARI cases	11	6-11m	male	positive	negative	undetected														>=6m	unknown	non attended
1540	ARI cases	23	12-23m	male	negative		undetected														>=6m	unknown	non attended
1541	ARI cases	9	6-11m	male	negative		undetected														>=6m	unknown	non attended
1542	ARI cases	29	24-59m	female	negative		undetected														>=6m	unknown	attended
1543	ARI cases	21	12-23m	female	positive	positive	detected	6.44805	19F	6.85352					undetected	typeable	29.9	vac_type (PCV13)	1	1	>=6m	unknown	attended
1544	ARI cases	24	24-59m	male	positive	positive	detected	7.06142	19F	7.17746					undetected	typeable	29.9	vac_type (PCV13)	1	1	>=6m	unknown	attended
1545	ARI cases	6	6-11m	female	positive	positive	detected	6.57887	23F	6.11143					undetected	typeable	14.43	vac_type (PCV13)	1	1	>=6m	unknown	attended
1546	ARI cases	10	6-11m	female	positive	positive	detected	6.45677	6A6B	5.52973					undetected	typeable	19.07	vac_type (PCV13)	1	1	>=6m	unknown	attended
1547	ARI cases	14	12-23m	female	negative		undetected														>=6m	no	attended
1548	ARI cases	22	12-23m	male	positive	positive	detected	6.98875	6A6B	6.92162					undetected	typeable	19.07	vac_type (PCV13)	1	1	>=6m	yes	attended
1549	ARI cases	26	24-59m	female	negative		undetected														>=6m	no	attended
1550	ARI cases	19	12-23m	female	negative		undetected														>=6m	yes	non attended
1551	ARI cases	33	24-59m	female	negative		undetected														>=6m	yes	attended
1552	ARI cases	7	6-11m	male	negative		undetected														>=6m	yes	non attended
1553	ARI cases	7	6-11m	male	positive	positive	detected	6.1341	6A6B	5.41351					undetected	typeable	19.07	vac_type (PCV13)	1	1	>=6m	unknown	non attended
1554	ARI cases	25	24-59m	male	negative		undetected														>=6m	yes	non attended
1555	ARI cases	4	<6m	female	negative		undetected														<6m	unknown	attended
1556	ARI cases	28	24-59m	male	negative		undetected														>=6m	unknown	non attended
1557	ARI cases	14	12-23m	male	negative		undetected														>=6m	unknown	non attended
1558	ARI cases	5	<6m	male	negative		undetected														<6m	unknown	non attended
1559	ARI cases	15	12-23m	male	positive	positive	detected	6.25619	6A6B	5.27027					undetected	typeable	19.07	vac_type (PCV13)	1	1	>=6m	unknown	non attended
1560	ARI cases	14	12-23m	female	negative		undetected														>=6m	unknown	non attended
1561	ARI cases	23	12-23m	male	negative		undetected														>=6m	unknown	attended
1562	ARI cases	5	<6m	female	negative		undetected														<6m	unknown	non attended
1563	ARI cases	5	<6m	male	positive	negative	undetected														<6m	unknown	non attended
1564	ARI cases	18	12-23m	female	negative		undetected														>=6m	unknown	non attended
1565	ARI cases	4	<6m	female	negative		undetected														<6m	unknown	attended
1566	ARI cases	4	<6m	female	positive	negative	undetected														<6m	unknown	attended
1567	ARI cases	13	12-23m	female	positive	negative	undetected														>=6m	unknown	non attended
1568	ARI cases	7	6-11m	male	positive	positive	detected	6.36956	6C6D	3.08223					undetected	typeable	7.22	non_vac_type (non PCV13)	0	0	>=6m	unknown	attended
1569	ARI cases	18	12-23m	male	positive	positive	detected	6.2591	19F	5.40282					undetected	typeable	29.9	vac_type (PCV13)	1	1	>=6m	unknown	attended
1570	ARI cases	20	12-23m	female	negative		undetected														>=6m	unknown	non attended
1571	ARI cases	7	6-11m	male	negative		undetected														>=6m	unknown	attended
1572	ARI cases	6	6-11m	male	positive	positive	detected	6.74747	14	8.17478					undetected	typeable	9.79	vac_type (PCV13)	1	1	>=6m	unknown	attended
1573	ARI cases	21	12-23m	female	negative		undetected														>=6m	unknown	attended
1574	ARI cases	8	6-11m	female	positive	negative	undetected														>=6m	unknown	non attended
1575	ARI cases	22	12-23m	female	negative		undetected														>=6m	unknown	attended
1576	ARI cases	7	6-11m	male	negative		undetected														>=6m	yes	non attended
1577	ARI cases	13	12-23m	female	negative		undetected														>=6m	unknown	attended
1578	ARI cases	33	24-59m	female	negative		undetected														>=6m	unknown	attended
1579	ARI cases	35	24-59m	male	positive	positive	detected	2.91898	NT						undetected	non typeable	4.12	non_vac_type (non PCV13)	0	0	>=6m	unknown	attended
1580	ARI cases	2	<6m	male	negative		undetected														<6m	unknown	attended
1581	ARI cases	5	<6m	male	negative		undetected														<6m	unknown	attended
1582	ARI cases	4	<6m	male	positive	positive	detected	6.62247	15BC	6.16763	14	4.65043			detected	typeable	7.73	non_vac_type (non PCV13)	0	0	<6m	unknown	attended
1583	ARI cases	18	12-23m	male	positive	positive	detected	6.29107	19F	5.82817					undetected	typeable	29.9	vac_type (PCV13)	1	1	>=6m	unknown	attended
1584	ARI cases	21	12-23m	male	negative		undetected														>=6m	unknown	non attended
1585	ARI cases	6	6-11m	male	positive	positive	detected	3.8027	NT						undetected	non typeable	4.12	non_vac_type (non PCV13)	0	0	>=6m	unknown	non attended
2001	Healthy children	28	24-59m	male	positive	positive	detected	4.27073	19F	5.64225					undetected	typeable	13.57	vac_type (PCV13)	1	1	>=6m		attended
2002	Healthy children	46	24-59m	male	positive	positive	detected	4.45677	23F	4.75714					undetected	typeable	12.14	vac_type (PCV13)	1	1	>=6m		attended
2003	Healthy children	58	24-59m	female	negative		undetected														>=6m		non attended
2004	Healthy children	23	12-23m	female	positive	positive	detected	5.35212	19F	6.77465					undetected	typeable	13.57	vac_type (PCV13)	1	1	>=6m		attended
2005	Healthy children	13	12-23m	male	positive	positive	detected	4.79689	NT						undetected	non typeable	17.86	non_vac_type (non PCV13)	0	0	>=6m		attended
2006	Healthy children	35	24-59m	female	negative		undetected														>=6m		attended
2007	Healthy children	3	<6m	male	negative		undetected														<6m		non attended
2008	Healthy children	31	24-59m	male	positive	positive	detected	6.13991	14	6.37822	18	5.51688			detected	typeable	15	vac_type (PCV13)	1	1	>=6m		attended
2009	Healthy children	27	24-59m	female	positive	positive	detected	5.84049	15BC	5.55202					undetected	typeable	12.14	non_vac_type (non PCV13)	0	0	>=6m		non attended
2010	Healthy children	5	<6m	male	negative		undetected														<6m		non attended
2011	Healthy children	57	24-59m	male	positive	positive	detected	6.4277	23F	6.86					undetected	typeable	12.14	vac_type (PCV13)	1	1	>=6m		non attended
2012	Healthy children	3	<6m	female	negative		undetected														<6m		non attended
2013	Healthy children	16	12-23m	female	negative		undetected														>=6m		non attended
2014	Healthy children	1.5	<6m	male	negative		undetected														<6m		non attended
2015	Healthy children	17	12-23m	female	positive	positive	detected	5.01491	19F	6.12958	15BC	3.90462	6A6B	1.77	detected	typeable	13.57	vac_type (PCV13)	1	1	>=6m		attended
2016	Healthy children	11	6-11m	male	negative		undetected														>=6m		non attended
2017	Healthy children	53	24-59m	female	negative		undetected														>=6m		non attended
2018	Healthy children	26	24-59m	female	positive	positive	detected	5.67189	NT						undetected	non typeable	17.86	non_vac_type (non PCV13)	0	0	>=6m		attended
2019	Healthy children	3	<6m	female	negative		undetected														<6m		attended
2020	Healthy children	10	6-11m	male	negative		undetected														>=6m		non attended
2021	Healthy children	54	24-59m	female	negative		undetected														>=6m		non attended
2022	Healthy children	10.5	6-11m	female	negative		undetected														>=6m		non attended
2023	Healthy children	57	24-59m	female	negative		undetected														>=6m		non attended
2024	Healthy children	9	6-11m	male	positive	positive	detected	4.7633	18	4.34313					undetected	typeable	0.71	vac_type (PCV13)	1	1	>=6m		non attended
2025	Healthy children	39	24-59m	male	negative		undetected														>=6m		attended
2026	Healthy children	46	24-59m	male	positive	positive	detected	5.56433	6A6B	5.47027					undetected	typeable	14.29	vac_type (PCV13)	1	1	>=6m		non attended
2027	Healthy children	24.5	24-59m	female	negative		undetected														>=6m		non attended
2028	Healthy children	45.5	24-59m	male	positive	positive	detected	6.13991	23F	6.44					undetected	typeable	12.14	vac_type (PCV13)	1	1	>=6m		attended
2029	Healthy children	59	24-59m	male	negative		undetected														>=6m		non attended
2030	Healthy children	39	24-59m	male	positive	negative	undetected														>=6m		attended
2031	Healthy children	6	6-11m	male	positive	positive	detected	4.11827	NT						undetected	non typeable	17.86	non_vac_type (non PCV13)	0	0	>=6m		non attended
2032	Healthy children	23	12-23m	female	positive	positive	detected	4.52815	NT						undetected	non typeable	17.86	non_vac_type (non PCV13)	0	0	>=6m		attended
2033	Healthy children	9	6-11m	female	positive	positive	detected	2.93513	11	2.18447					undetected	typeable	7.14	non_vac_type (non PCV13)	0	0	>=6m		attended
2034	Healthy children	18.5	12-23m	female	negative		undetected														>=6m		non attended
2035	Healthy children	16	12-23m	male	positive	positive	detected	5.53656	19F	5.84545					undetected	typeable	13.57	vac_type (PCV13)	1	1	>=6m		non attended
2036	Healthy children	12	12-23m	female	negative		undetected														>=6m		attended
2037	Healthy children	15	12-23m	male	negative		undetected														>=6m		non attended
2038	Healthy children	5.5	<6m	female	negative		undetected														<6m		non attended
2039	Healthy children	42	24-59m	female	positive	positive	detected	4.08759	19F	5.39437					undetected	typeable	13.57	vac_type (PCV13)	1	1	>=6m		non attended
2040	Healthy children	54	24-59m	male	negative		undetected														>=6m		non attended
2041	Healthy children	32	24-59m	female	negative		undetected														>=6m		attended
2042	Healthy children	17	12-23m	female	negative		undetected														>=6m		non attended
2043	Healthy children	6	6-11m	female	negative		undetected														>=6m		non attended
2044	Healthy children	27	24-59m	female	positive	positive	detected	4.679	23F	4.93897					undetected	typeable	12.14	vac_type (PCV13)	1	1	>=6m		non attended
2045	Healthy children	4.5	<6m	male	positive	positive	detected	2.72712	6A6B	2.84054					undetected	typeable	14.29	vac_type (PCV13)	1	1	<6m		attended
2046	Healthy children	4	<6m	male	positive	positive	detected	4.91187	19F	6.05314					undetected	typeable	13.57	vac_type (PCV13)	1	1	<6m		non attended
2047	Healthy children	18.5	12-23m	female	negative		undetected														>=6m		attended
2048	Healthy children	5	<6m	female	positive	positive	detected	3.62699	11	3.29796					undetected	typeable	7.14	non_vac_type (non PCV13)	0	0	<6m		non attended
2049	Healthy children	21	12-23m	female	negative		undetected														>=6m		attended
2050	Healthy children	59	24-59m	male	positive	positive	detected	4.1748	23A	4.6496					undetected	typeable	0.52	non_vac_type (non PCV13)	0	0	>=6m		attended
2051	Healthy children	24	24-59m	female	negative		undetected														>=6m		non attended
2052	Healthy children	16	12-23m	male	positive	negative	undetected														>=6m		non attended
2053	Healthy children	5	<6m	male	negative		undetected														<6m		attended
2054	Healthy children	11	6-11m	male	negative		undetected														>=6m		attended
2055	Healthy children	48.5	24-59m	male	negative		undetected														>=6m		attended
2056	Healthy children	48	24-59m	male	negative		undetected														>=6m		attended
2057	Healthy children	46	24-59m	male	positive	positive	detected	4.6383	6A6B	4.49086					undetected	typeable	14.29	vac_type (PCV13)	1	1	>=6m		attended
2058	Healthy children	5.5	<6m	male	positive	positive	detected	5.12285	15BC	4.79793					undetected	typeable	12.14	non_vac_type (non PCV13)	0	0	<6m		non attended
2059	Healthy children	9	6-11m	male	negative		undetected														>=6m		non attended
2060	Healthy children	45	24-59m	male	negative		undetected														>=6m		attended
2061	Healthy children	20.5	12-23m	male	negative		undetected														>=6m		non attended
2062	Healthy children	11	6-11m	male	negative		undetected														>=6m		non attended
2063	Healthy children	52	24-59m	male	negative		undetected														>=6m		non attended
2064	Healthy children	14.5	12-23m	male	positive	positive	detected	4.36084	6A6B	4.53784					undetected	typeable	14.29	vac_type (PCV13)	1	1	>=6m		non attended
2065	Healthy children	42	24-59m	female	positive	positive	detected	4.92189	15BC	4.71387					undetected	typeable	12.14	non_vac_type (non PCV13)	0	0	>=6m		non attended
2066	Healthy children	59	24-59m	female	positive	negative	undetected														>=6m		non attended
2067	Healthy children	31	24-59m	male	positive	positive	detected	3.90024	34	3.65431					undetected	typeable	2.86	non_vac_type (non PCV13)	0	0	>=6m		non attended
2068	Healthy children	6	6-11m	male	negative		undetected														>=6m		non attended
2069	Healthy children	10.5	6-11m	female	negative		undetected														>=6m		attended
2070	Healthy children	13	12-23m	female	negative		undetected														>=6m		attended
2071	Healthy children	42	24-59m	male	negative		undetected														>=6m		non attended
2072	Healthy children	18	12-23m	male	positive	positive	detected	4.14121	6A6B	4.02329					undetected	typeable	14.29	vac_type (PCV13)	1	1	>=6m		non attended
2073	Healthy children	31	24-59m	female	negative		undetected														>=6m		attended
2074	Healthy children	13	12-23m	female	negative		undetected														>=6m		non attended
2075	Healthy children	4	<6m	male	negative		undetected														<6m		attended
2076	Healthy children	8	6-11m	male	negative		undetected														>=6m		non attended
2077	Healthy children	15	12-23m	female	negative		undetected														>=6m		non attended
2078	Healthy children	4	<6m	male	negative		undetected														<6m		attended
2079	Healthy children	4	<6m	male	negative		undetected														<6m		non attended
2080	Healthy children	4.5	<6m	female	positive	positive	detected	2.85794	NT						undetected	non typeable	17.86	non_vac_type (non PCV13)	0	0	<6m		attended
2081	Healthy children	3	<6m	female	negative		undetected														<6m		attended
2082	Healthy children	13	12-23m	female	positive	positive	detected	5.38862	NT						undetected	non typeable	17.86	non_vac_type (non PCV13)	0	0	>=6m		attended
2083	Healthy children	25	24-59m	male	negative		undetected														>=6m		non attended
2084	Healthy children	7.5	6-11m	male	positive	positive	detected	1.70968	NT						undetected	non typeable	17.86	non_vac_type (non PCV13)	0	0	>=6m		non attended
2085	Healthy children	14	12-23m	male	positive	positive	detected	4.32757	23F	4.34103					undetected	typeable	12.14	vac_type (PCV13)	1	1	>=6m		non attended
2086	Healthy children	10.5	6-11m	male	positive	positive	detected	2.63119	NT						undetected	non typeable	17.86	non_vac_type (non PCV13)	0	0	>=6m		attended
2087	Healthy children	43	24-59m	male	positive	positive	detected	4.44224	23F	4.37714					undetected	typeable	12.14	vac_type (PCV13)	1	1	>=6m		non attended
2088	Healthy children	43	24-59m	male	positive	positive	detected	4.45548	15BC	3.85883					undetected	typeable	12.14	non_vac_type (non PCV13)	0	0	>=6m		non attended
2089	Healthy children	5	<6m	male	negative		undetected														<6m		attended
2090	Healthy children	24	24-59m	male	negative		undetected														>=6m		non attended
2091	Healthy children	24.5	24-59m	male	negative		undetected														>=6m		non attended
2092	Healthy children	52	24-59m	male	negative		undetected														>=6m		attended
2093	Healthy children	58	24-59m	male	positive	positive	detected	4.49494	23F	4.11426					undetected	typeable	12.14	vac_type (PCV13)	1	1	>=6m		non attended
2094	Healthy children	6	6-11m	female	positive	negative	undetected														>=6m		non attended
2095	Healthy children	35	24-59m	male	positive	positive	detected	2.93642	19F	3.96056					undetected	typeable	13.57	vac_type (PCV13)	1	1	>=6m		non attended
2096	Healthy children	44	24-59m	male	positive	positive	detected	3.35503	NT						undetected	non typeable	17.86	non_vac_type (non PCV13)	0	0	>=6m		non attended
2097	Healthy children	2	<6m	male	negative		undetected														<6m		attended
2098	Healthy children	48	24-59m	male	negative		undetected														>=6m		non attended
2099	Healthy children	7	6-11m	female	negative		undetected														>=6m		non attended
2100	Healthy children	30	24-59m	male	negative		undetected														>=6m		attended
2101	Healthy children	17	12-23m	female	negative		undetected														>=6m		non attended
2102	Healthy children	5	<6m	male	positive	positive	detected	4.63862	6A6B	4.4686					undetected	typeable	14.29	vac_type (PCV13)	1	1	<6m		attended
2103	Healthy children	38	24-59m	female	positive	positive	detected	5.02815	15BC	4.77213					undetected	typeable	12.14	non_vac_type (non PCV13)	0	0	>=6m		non attended
2104	Healthy children	15	12-23m	female	negative		undetected														>=6m		attended
2105	Healthy children	14	12-23m	male	positive	positive	detected	4.39443	NT						undetected	non typeable	17.86	non_vac_type (non PCV13)	0	0	>=6m		non attended
2106	Healthy children	7	6-11m	male	positive	negative	undetected														>=6m		non attended
2107	Healthy children	24	24-59m	male	positive	positive	detected	3.7998	15BC	3.21965					undetected	typeable	12.14	non_vac_type (non PCV13)	0	0	>=6m		non attended
2108	Healthy children	38	24-59m	male	positive	negative	undetected														>=6m		non attended
2109	Healthy children	4	<6m	female	negative		undetected														<6m		attended
2110	Healthy children	22	12-23m	male	positive	positive	detected	3.19385	15BC	2.70854					undetected	typeable	12.14	non_vac_type (non PCV13)	0	0	>=6m		non attended
2111	Healthy children	27	24-59m	male	positive	positive	detected	4.62408	NT						undetected	non typeable	17.86	non_vac_type (non PCV13)	0	0	>=6m		attended
2112	Healthy children	5	<6m	female	positive	positive	detected	3.51491	23F	3.69429					undetected	typeable	12.14	vac_type (PCV13)	1	1	<6m		attended
2113	Healthy children	39	24-59m	female	positive	positive	detected	3.79689	NT						undetected	non typeable	17.86	non_vac_type (non PCV13)	0	0	>=6m		non attended
2114	Healthy children	13	12-23m	female	negative		undetected														>=6m		non attended
2115	Healthy children	17	12-23m	female	positive	positive	detected	4.32305	15BC	3.73699					undetected	typeable	12.14	non_vac_type (non PCV13)	0	0	>=6m		non attended
2116	Healthy children	47	24-59m	female	negative		undetected														>=6m		non attended
2117	Healthy children	48	24-59m	female	positive	positive	detected	4.22131	11	3.80982					undetected	typeable	7.14	non_vac_type (non PCV13)	0	0	>=6m		attended
2118	Healthy children	59	24-59m	female	negative		undetected														>=6m		attended
2119	Healthy children	55	24-59m	male	negative		undetected														>=6m		non attended
2120	Healthy children	44	24-59m	male	negative		undetected														>=6m		attended
2121	Healthy children	8.5	6-11m	female	positive	positive	detected	3.44094	NT						undetected	non typeable	17.86	non_vac_type (non PCV13)	0	0	>=6m		attended
2122	Healthy children	32	24-59m	male	positive	positive	detected	3.5921	15BC	3.23167					undetected	typeable	12.14	non_vac_type (non PCV13)	0	0	>=6m		attended
2123	Healthy children	3	<6m	male	negative		undetected														<6m		attended
2124	Healthy children	23	12-23m	male	negative		undetected														>=6m		non attended
2125	Healthy children	32.5	24-59m	female	positive	positive	detected	4.1328	6A6B	3.89022					undetected	typeable	14.29	vac_type (PCV13)	1	1	>=6m		non attended
2126	Healthy children	47	24-59m	female	negative		undetected														>=6m		non attended
2127	Healthy children	9.5	6-11m	male	negative		undetected														>=6m		attended
2128	Healthy children	46	24-59m	male	positive	negative	undetected														>=6m		attended
2129	Healthy children	56	24-59m	male	negative		undetected														>=6m		non attended
2130	Healthy children	51	24-59m	male	positive	positive	detected	4.80852	15BC	4.13295					undetected	typeable	12.14	non_vac_type (non PCV13)	0	0	>=6m		attended
2131	Healthy children	29	24-59m	male	positive	positive	detected	3.58048	6A6B	4.50644					undetected	typeable	14.29	vac_type (PCV13)	1	1	>=6m		attended
2132	Healthy children	54	24-59m	female	positive	positive	detected	1.95387	NT						undetected	non typeable	17.86	non_vac_type (non PCV13)	0	0	>=6m		non attended
2133	Healthy children	17	12-23m	female	negative		undetected														>=6m		non attended
2134	Healthy children	13.5	12-23m	female	positive	positive	detected	4.94676	6A6B	4.69833					undetected	typeable	14.29	vac_type (PCV13)	1	1	>=6m		non attended
2135	Healthy children	2	<6m	male	negative		undetected														<6m		non attended
2136	Healthy children	27	24-59m	female	positive	negative	undetected														>=6m		non attended
2137	Healthy children	4	<6m	male	negative		undetected														<6m		non attended
2138	Healthy children	6	6-11m	female	negative		undetected														>=6m		non attended
2139	Healthy children	51	24-59m	female	negative		undetected														>=6m		attended
2140	Healthy children	22	12-23m	male	positive	positive	detected	4.51652	19F	5.31511					undetected	typeable	13.57	vac_type (PCV13)	1	1	>=6m		non attended
2141	Healthy children	9	6-11m	female	positive	positive	detected	5.01362	19F	5.6954					undetected	typeable	13.57	vac_type (PCV13)	1	1	>=6m		non attended
2142	Healthy children	17	12-23m	female	positive	positive	detected	5.01491	23F	4.86857					undetected	typeable	12.14	vac_type (PCV13)	1	1	>=6m		attended
2143	Healthy children	28	24-59m	female	negative		undetected														>=6m		attended
2144	Healthy children	34	24-59m	female	positive	negative	undetected														>=6m		attended
2145	Healthy children	27	24-59m	female	positive	negative	undetected														>=6m		attended
2146	Healthy children	24	24-59m	female	positive	positive	detected	5.2226	23A	5.67202					undetected	typeable	0.52	non_vac_type (non PCV13)	0	0	>=6m		non attended
2147	Healthy children	27.5	24-59m	female	positive	negative	undetected														>=6m		non attended
2148	Healthy children	2	<6m	male	negative		undetected														<6m		non attended
2149	Healthy children	56	24-59m	male	negative		undetected														>=6m		non attended
2150	Healthy children	4	<6m	female	negative		undetected														<6m		non attended
2151	Healthy children	7	6-11m	male	negative		undetected														>=6m		non attended
2152	Healthy children	22.5	12-23m	male	negative		undetected														>=6m		attended
2153	Healthy children	40	24-59m	female	negative		undetected														>=6m		non attended
2154	Healthy children	7	6-11m	male	positive	negative	undetected														>=6m		non attended
2155	Healthy children	46	24-59m	female	positive	positive	detected	3.74908	19F	3.92075	15BC	2.96288			detected	typeable	13.57	vac_type (PCV13)	1	1	>=6m		non attended
2156	Healthy children	15.5	12-23m	female	positive	positive	detected	4.429	19F	5.33277					undetected	typeable	13.57	vac_type (PCV13)	1	1	>=6m		non attended
2157	Healthy children	7	6-11m	female	negative		undetected														>=6m		non attended
2158	Healthy children	7	6-11m	female	negative		undetected														>=6m		non attended
2159	Healthy children	7	6-11m	male	positive	positive	detected	3.30431	23F	3.34674					undetected	typeable	12.14	vac_type (PCV13)	1	1	>=6m		non attended
2160	Healthy children	25	24-59m	female	positive	positive	detected	4.05852	6A6B	3.81081	14	2.86533			detected	typeable	14.29	vac_type (PCV13)	1	1	>=6m		non attended
2161	Healthy children	52	24-59m	male	positive	negative	undetected														>=6m		non attended
2162	Healthy children	20	12-23m	female	positive	positive	detected	3.18642	15BC	1.89306					undetected	typeable	12.14	non_vac_type (non PCV13)	0	0	>=6m		non attended
2163	Healthy children	31	24-59m	female	negative		undetected														>=6m		non attended
2164	Healthy children	59	24-59m	female	positive	positive	detected	4.8841	23A	5.26415					undetected	typeable	0.52	non_vac_type (non PCV13)	0	0	>=6m		non attended
2165	Healthy children	7	6-11m	female	positive	negative	undetected														>=6m		non attended
2166	Healthy children	44	24-59m	female	negative		undetected														>=6m		non attended
2167	Healthy children	8	6-11m	female	positive	positive	detected	4.36666	14	5.61032					undetected	typeable	15	vac_type (PCV13)	1	1	>=6m		non attended
2168	Healthy children	16	12-23m	female	positive	positive	detected	4.77073	19F	5.52394	6A6B	3.95946			detected	typeable	13.57	vac_type (PCV13)	1	1	>=6m		non attended
2169	Healthy children	5	<6m	male	negative		undetected														<6m		non attended
2170	Healthy children	16	12-23m	female	positive	positive	detected	3.95968	NT						undetected	non typeable	17.86	non_vac_type (non PCV13)	0	0	>=6m		non attended
2171	Healthy children	2	<6m	female	negative		undetected														<6m		non attended
2172	Healthy children	53	24-59m	male	positive	positive	detected	5.37699	14	6.01736	23F	5.13429			detected	typeable	15	vac_type (PCV13)	1	1	>=6m		attended
2173	Healthy children	10	6-11m	male	negative		undetected														>=6m		non attended
2174	Healthy children	4	<6m	female	positive	negative	undetected														<6m		non attended
2175	Healthy children	12	12-23m	female	positive	positive	detected	3.39282	6A6B	3.21081					undetected	typeable	14.29	vac_type (PCV13)	1	1	>=6m		attended
2196	Healthy children	21	12-23m	male	negative		undetected														>=6m		non attended
2197	Healthy children	8	6-11m	male	positive	negative	undetected														>=6m		attended
2200	Healthy children	34	24-59m	female	positive	positive	detected	5.03978	14	6.32682					undetected	typeable	15	vac_type (PCV13)	1	1	>=6m		attended
2201	Healthy children	4	<6m	male	positive	positive	detected	3.40735	14	4.57307					undetected	typeable	15	vac_type (PCV13)	1	1	<6m		non attended
2202	Healthy children	5	<6m	female	positive	positive	detected	2.93061	14	4.13467					undetected	typeable	15	vac_type (PCV13)	1	1	<6m		non attended
2205	Healthy children	24	24-59m	female	positive	positive	detected	5.02363	14	6.33811					undetected	typeable	15	vac_type (PCV13)	1	1	>=6m		non attended
2206	Healthy children	33	24-59m	male	negative		undetected														>=6m		non attended
2207	Healthy children	24	24-59m	male	positive	positive	detected	4.53526	15BC	4.22254					undetected	typeable	12.14	non_vac_type (non PCV13)	0	0	>=6m		attended
2210	Healthy children	5.5	<6m	male	positive	positive	detected	4.29107	11	3.95092					undetected	typeable	7.14	non_vac_type (non PCV13)	0	0	<6m		attended
2211	Healthy children	59	24-59m	male	negative		undetected														>=6m		non attended
2212	Healthy children	16	12-23m	female	negative		undetected														>=6m		attended
2215	Healthy children	43	24-59m	male	negative		undetected														>=6m		attended
2217	Healthy children	27	24-59m	female	positive	positive	detected	4.85794	14	6.02865	19F	4.87606			detected	typeable	15	vac_type (PCV13)	1	1	>=6m		non attended
2220	Healthy children	12	12-23m	male	positive	positive	detected	4.42059	14	5.61049	6A6B	3.71184			detected	typeable	15	vac_type (PCV13)	1	1	>=6m		non attended
2222	Healthy children	25	24-59m	male	negative		undetected														>=6m		non attended
2224	Healthy children	11	6-11m	male	negative		undetected														>=6m		attended
2225	Healthy children	12	12-23m	female	positive	positive	detected	3.69805	19F	4.66479					undetected	typeable	13.57	vac_type (PCV13)	1	1	>=6m		attended
2226	Healthy children	53	24-59m	male	positive	positive	detected	5.20807	11	4.99038					undetected	typeable	7.14	non_vac_type (non PCV13)	0	0	>=6m		non attended
2227	Healthy children	4	<6m	female	positive	positive	detected	2.37247	19F	3.3662					undetected	typeable	13.57	vac_type (PCV13)	1	1	<6m		attended
2228	Healthy children	10	6-11m	male	negative		undetected														>=6m		non attended
2229	Healthy children	4.5	<6m	male	negative		undetected														<6m		attended
2230	Healthy children	44	24-59m	male	negative		undetected														>=6m		non attended
2231	Healthy children	30	24-59m	female	positive	negative	undetected														>=6m		non attended
2232	Healthy children	55	24-59m	male	negative		undetected														>=6m		non attended
2233	Healthy children	3.5	<6m	male	negative		undetected														<6m		attended
2234	Healthy children	16	12-23m	male	positive	positive	detected	5.16026	15BC	4.76879					undetected	typeable	12.14	non_vac_type (non PCV13)	0	0	>=6m		non attended
2235	Healthy children	58	24-59m	male	negative		undetected														>=6m		non attended
2236	Healthy children	25.5	24-59m	male	negative		undetected														>=6m		attended
2237	Healthy children	0.6	<6m	female	negative		undetected														<6m		non attended
2238	Healthy children	34	24-59m	male	positive	positive	detected	2.53235	NT						undetected	non typeable	17.86	non_vac_type (non PCV13)	0	0	>=6m		non attended
2239	Healthy children	5	<6m	female	negative		undetected														<6m		attended
2240	Healthy children	37	24-59m	male	positive	positive	detected	4.37086	17F	5.17311					undetected	typeable	0.71	non_vac_type (non PCV13)	0	0	>=6m		attended
2241	Healthy children	7	6-11m	male	negative		undetected														>=6m		non attended
2242	Healthy children	51	24-59m	female	positive	positive	detected	2.64282	NT						undetected	non typeable	17.86	non_vac_type (non PCV13)	0	0	>=6m		non attended
2243	Healthy children	58	24-59m	male	negative		undetected														>=6m		attended
2244	Healthy children	9.5	6-11m	female	negative		undetected														>=6m		attended
2245	Healthy children	47	24-59m	female	negative		undetected														>=6m		non attended
2246	Healthy children	18	12-23m	female	positive	positive	detected	3.15154	NT						undetected	non typeable	17.86	non_vac_type (non PCV13)	0	0	>=6m		non attended
2247	Healthy children	5	<6m	male	negative		undetected														<6m		non attended
2248	Healthy children	42	24-59m	male	positive	positive	detected	5.08506	19F	6.13628					undetected	typeable	13.57	vac_type (PCV13)	1	1	>=6m		non attended
2249	Healthy children	9	6-11m	male	positive	positive	detected	3.24747	23F	2.17714					undetected	typeable	12.14	vac_type (PCV13)	1	1	>=6m		non attended
2250	Healthy children	51	24-59m	female	negative		undetected														>=6m		non attended
2251	Healthy children	4	<6m	female	negative		undetected														<6m		non attended
2252	Healthy children	12	12-23m	male	negative		undetected														>=6m		non attended
2253	Healthy children	14	12-23m	male	negative		undetected														>=6m		non attended
2254	Healthy children	4	<6m	male	negative		undetected														<6m		non attended
2255	Healthy children	59	24-59m	female	negative		undetected														>=6m		non attended
2256	Healthy children	7	6-11m	male	negative		undetected														>=6m		attended
2257	Healthy children	53	24-59m	female	positive	positive	detected	3.29689	11	2.69632					undetected	typeable	7.14	non_vac_type (non PCV13)	0	0	>=6m		attended
2258	Healthy children	14	12-23m	male	negative		undetected														>=6m		non attended
2259	Healthy children	6	6-11m	male	negative		undetected														>=6m		attended
2260	Healthy children	39.5	24-59m	male	positive	positive	detected	5.17931	19F	3.70948					undetected	typeable	13.57	vac_type (PCV13)	1	1	>=6m		attended
2261	Healthy children	21	12-23m	female	positive	positive	detected	4.50328	6A6B	4.27568					undetected	typeable	14.29	vac_type (PCV13)	1	1	>=6m		attended
2262	Healthy children	13	12-23m	male	positive	positive	detected	4.21259	14	5.48138					undetected	typeable	15	vac_type (PCV13)	1	1	>=6m		attended
2263	Healthy children	36	24-59m	female	negative		undetected														>=6m		non attended
2264	Healthy children	46	24-59m	male	positive	positive	detected	3.44805	6A6B	3.1973					undetected	typeable	14.29	vac_type (PCV13)	1	1	>=6m		attended
2265	Healthy children	10	6-11m	male	positive	positive	detected	2.65445	23F	2.66857					undetected	typeable	12.14	vac_type (PCV13)	1	1	>=6m		attended
2266	Healthy children	29	24-59m	female	negative		undetected														>=6m		non attended
2267	Healthy children	22	12-23m	female	positive	positive	detected	5.33468	6A6B	4.98919					undetected	typeable	14.29	vac_type (PCV13)	1	1	>=6m		attended
2268	Healthy children	43	24-59m	male	positive	positive	detected	4.06563	14	5.32075					undetected	typeable	15	vac_type (PCV13)	1	1	>=6m		non attended
2269	Healthy children	39.5	24-59m	male	negative		undetected														>=6m		non attended
2270	Healthy children	44	24-59m	male	positive	positive	detected	2.929	6A6B	3.06924					undetected	typeable	14.29	vac_type (PCV13)	1	1	>=6m		attended
2271	Healthy children	3.5	<6m	male	positive	positive	detected	4.13119	6A6B	3.85946					undetected	typeable	14.29	vac_type (PCV13)	1	1	<6m		attended
2272	Healthy children	4	<6m	female	positive	positive	detected	4.4684	6A6B	4.23243					undetected	typeable	14.29	vac_type (PCV13)	1	1	<6m		attended
2273	Healthy children	1	<6m	male	positive	positive	detected	4.52073	NT						undetected	non typeable	17.86	non_vac_type (non PCV13)	0	0	<6m		attended
2274	Healthy children	40	24-59m	female	negative		undetected														>=6m		non attended
2275	Healthy children	54	24-59m	female	positive	positive	detected	1.87538	19F	3.03099					undetected	typeable	13.57	vac_type (PCV13)	1	1	>=6m		non attended
2276	Healthy children	19	12-23m	male	positive	positive	detected	4.8027	14	5.98281					undetected	typeable	15	vac_type (PCV13)	1	1	>=6m		attended
2277	Healthy children	7	6-11m	female	positive	positive	detected	4.60923	NT						undetected	non typeable	17.86	non_vac_type (non PCV13)	0	0	>=6m		non attended
2278	Healthy children	40	24-59m	female	negative		undetected														>=6m		attended
2279	Healthy children	11	6-11m	female	negative		undetected														>=6m		non attended
2280	Healthy children	13	12-23m	male	positive	positive	detected	4.57887	14	5.83668					undetected	typeable	15	vac_type (PCV13)	1	1	>=6m		non attended
2281	Healthy children	49	24-59m	female	negative		undetected														>=6m		non attended
2282	Healthy children	7	6-11m	female	negative		undetected														>=6m		attended
2283	Healthy children	14	12-23m	male	positive	positive	detected	3.32014	19F	4.17465					undetected	typeable	13.57	vac_type (PCV13)	1	1	>=6m		attended
2284	Healthy children	17	12-23m	male	negative		undetected														>=6m		non attended
2285	Healthy children	25	24-59m	male	positive	negative	undetected														>=6m		attended
2286	Healthy children	33	24-59m	male	positive	negative	undetected														>=6m		attended
2287	Healthy children	34	24-59m	female	positive	positive	detected	3.45516	14	4.38665					undetected	typeable	15	vac_type (PCV13)	1	1	>=6m		attended
2288	Healthy children	18	12-23m	female	positive	positive	detected	4.81563	NT						undetected	non typeable	17.86	non_vac_type (non PCV13)	0	0	>=6m		non attended
2289	Healthy children	15	12-23m	female	positive	negative	undetected														>=6m		non attended
2290	Healthy children	50	24-59m	female	negative		undetected														>=6m		non attended
2291	Healthy children	38	24-59m	female	positive	negative	undetected														>=6m		attended
2292	Healthy children	7	6-11m	female	positive	positive	detected	2.66607	23F	2.48					undetected	typeable	12.14	vac_type (PCV13)	1	1	>=6m		attended
2293	Healthy children	43.5	24-59m	female	positive	negative	undetected														>=6m		attended
2294	Healthy children	14	12-23m	male	positive	negative	undetected														>=6m		attended
2295	Healthy children	4	<6m	female	negative		undetected														<6m		attended
2296	Healthy children	9	6-11m	female	negative		undetected														>=6m		attended
2297	Healthy children	23	12-23m	male	positive	positive	detected	5.429	14	6.71616	9N9L	1.50179			detected	typeable	15	vac_type (PCV13)	1	1	>=6m		attended
2298	Healthy children	10	6-11m	male	positive	positive	detected	4.8434	23F	2.09143					undetected	typeable	12.14	vac_type (PCV13)	1	1	>=6m		attended
2299	Healthy children	30	24-59m	male	negative		undetected														>=6m		non attended
2300	Healthy children	40	24-59m	female	positive	positive	detected	5.22551	NT						undetected	non typeable	17.86	non_vac_type (non PCV13)	0	0	>=6m		non attended
2301	Healthy children	32	24-59m	female	positive	positive	detected	3.7226	14	4.93966					undetected	typeable	15	vac_type (PCV13)	1	1	>=6m		non attended
2302	Healthy children	54	24-59m	male	negative		undetected														>=6m		non attended
2303	Healthy children	40	24-59m	female	positive	positive	detected	3.55691	23F	3.76754					undetected	typeable	12.14	vac_type (PCV13)	1	1	>=6m		non attended
2304	Healthy children	47	24-59m	female	positive	negative	undetected														>=6m		attended
2305	Healthy children	9	6-11m	female	negative		undetected														>=6m		attended
2306	Healthy children	5.5	<6m	female	positive	positive	detected	4.19644	6A6B	4.15573					undetected	typeable	14.29	vac_type (PCV13)	1	1	<6m		attended
2307	Healthy children	35	24-59m	female	positive	positive	detected	5.60503	19F	6.49014					undetected	typeable	13.57	vac_type (PCV13)	1	1	>=6m		non attended
2308	Healthy children	4	<6m	male	positive	positive	detected	5.11504	NT						undetected	non typeable	17.86	non_vac_type (non PCV13)	0	0	<6m		non attended
2309	Healthy children	30	24-59m	male	positive	negative	undetected														>=6m		non attended
2310	Healthy children	11	6-11m	female	positive	positive	detected	3.7197	6A6B	3.75573					undetected	typeable	14.29	vac_type (PCV13)	1	1	>=6m		attended
2311	Healthy children	15	12-23m	male	negative		undetected														>=6m		non attended
2312	Healthy children	18.5	12-23m	male	negative		undetected														>=6m		non attended
2313	Healthy children	19.5	12-23m	female	negative		undetected														>=6m		non attended
2314	Healthy children	55	24-59m	male	positive	positive	detected	4.41898	14	5.67908	8	1.45882			detected	typeable	15	vac_type (PCV13)	1	1	>=6m		non attended
2315	Healthy children	35	24-59m	male	positive	positive	detected	3.0091	23A	3.531					undetected	typeable	0.52	non_vac_type (non PCV13)	0	0	>=6m		non attended
2316	Healthy children	4	<6m	male	negative		undetected														<6m		non attended
2317	Healthy children	12	12-23m	female	negative		undetected														>=6m		non attended
2318	Healthy children	8	6-11m	male	negative		undetected														>=6m		non attended
2319	Healthy children	41	24-59m	male	negative		undetected														>=6m		attended
2320	Healthy children	12	12-23m	female	negative		undetected														>=6m		attended
2321	Healthy children	8.5	6-11m	male	negative		undetected														>=6m		attended
2322	Healthy children	50	24-59m	male	negative		undetected														>=6m		attended
2323	Healthy children	30	24-59m	female	positive	positive	detected	4.68481	23F	4.59326					undetected	typeable	12.14	vac_type (PCV13)	1	1	>=6m		non attended
2324	Healthy children	48	24-59m	male	negative		undetected														>=6m		attended
2325	Healthy children	48	24-59m	female	negative		undetected														>=6m		non attended
2326	Healthy children	13	12-23m	female	negative		undetected														>=6m		non attended
2327	Healthy children	6	6-11m	female	negative		undetected														>=6m		non attended
2328	Healthy children	29	24-59m	male	positive	positive	detected	5.19644	6A6B	5.08275					undetected	typeable	14.29	vac_type (PCV13)	1	1	>=6m		attended
2329	Healthy children	33	24-59m	male	negative		undetected														>=6m		attended
2330	Healthy children	31	24-59m	male	positive	positive	detected	3.55109	15BC	3.34637					undetected	typeable	12.14	non_vac_type (non PCV13)	0	0	>=6m		attended
2331	Healthy children	5.5	<6m	female	positive	negative	undetected														<6m		attended
2332	Healthy children	11	6-11m	male	positive	positive	detected	3.23423	15BC	2.6903					undetected	typeable	12.14	non_vac_type (non PCV13)	0	0	>=6m		non attended
2333	Healthy children	51	24-59m	female	negative		undetected														>=6m		non attended
2334	Healthy children	36	24-59m	female	positive	positive	detected	4.40574	11	3.86768					undetected	typeable	7.14	non_vac_type (non PCV13)	0	0	>=6m		non attended
2335	Healthy children	18	12-23m	male	negative		undetected														>=6m		attended
2336	Healthy children	28	24-59m	female	positive	positive	detected	4.98294	6C6D	2.27826					undetected	typeable	0.71	non_vac_type (non PCV13)	0	0	>=6m		non attended
2337	Healthy children	33	24-59m	female	negative		undetected														>=6m		attended
2338	Healthy children	11	6-11m	female	negative		undetected														>=6m		attended
2339	Healthy children	14	12-23m	female	negative		undetected														>=6m		non attended
2340	Healthy children	11.5	6-11m	female	negative		undetected														>=6m		attended
2341	Healthy children	8	6-11m	male	negative		undetected														>=6m		attended
2342	Healthy children	42	24-59m	male	positive	positive	detected	4.18933	34	3.78917					undetected	typeable	2.86	non_vac_type (non PCV13)	0	0	>=6m		attended
2343	Healthy children	21	12-23m	male	negative		undetected														>=6m		non attended
2344	Healthy children	43	24-59m	female	positive	positive	detected	4.06724	34	3.81766					undetected	typeable	2.86	non_vac_type (non PCV13)	0	0	>=6m		non attended
2345	Healthy children	23	12-23m	female	positive	negative	undetected														>=6m		non attended
2346	Healthy children	20	12-23m	female	negative		undetected														>=6m		attended
2347	Healthy children	15	12-23m	female	positive	positive	detected	5.52654	14	6.7851					undetected	typeable	15	vac_type (PCV13)	1	1	>=6m		non attended
2348	Healthy children	6	6-11m	male	negative		undetected														>=6m		non attended
2349	Healthy children	44	24-59m	female	positive	positive	detected	4.26782	11	3.90491					undetected	typeable	7.14	non_vac_type (non PCV13)	0	0	>=6m		non attended
2350	Healthy children	11	6-11m	female	negative		undetected														>=6m		attended
2351	Healthy children	14	12-23m	male	negative		undetected														>=6m		attended
2352	Healthy children	36	24-59m	female	negative		undetected														>=6m		non attended
2353	Healthy children	48.5	24-59m	male	positive	positive	detected	3.0133	34	2.85851					undetected	typeable	2.86	non_vac_type (non PCV13)	0	0	>=6m		non attended
2354	Healthy children	52	24-59m	female	negative		undetected														>=6m		attended
2355	Healthy children	9	6-11m	female	negative		undetected														>=6m		non attended
2356	Healthy children	21	12-23m	male	negative		undetected														>=6m		non attended
2357	Healthy children	47	24-59m	male	positive	positive	detected	4.99877	11	4.66523					undetected	typeable	7.14	non_vac_type (non PCV13)	0	0	>=6m		attended
2358	Healthy children	10.5	6-11m	female	positive	positive	detected	4.3027	14	5.49857					undetected	typeable	15	vac_type (PCV13)	1	1	>=6m		non attended
2359	Healthy children	8	6-11m	male	positive	positive	detected	3.88701	NT						undetected	non typeable	17.86	non_vac_type (non PCV13)	0	0	>=6m		non attended
2360	Healthy children	34	24-59m	female	negative		undetected														>=6m		attended
2361	Healthy children	6	6-11m	male	negative		undetected														>=6m		attended
2362	Healthy children	55	24-59m	female	positive	positive	detected	4.86956	23F	4.84					undetected	typeable	12.14	vac_type (PCV13)	1	1	>=6m		non attended
2363	Healthy children	23	12-23m	female	negative		undetected														>=6m		attended
2364	Healthy children	20	12-23m	female	negative		undetected														>=6m		non attended
2365	Healthy children	10	6-11m	male	negative		undetected														>=6m		non attended
2366	Healthy children	16	12-23m	male	negative		undetected														>=6m		non attended
2367	Healthy children	43	24-59m	male	positive	positive	detected	4.36666	14	5.65043					undetected	typeable	15	vac_type (PCV13)	1	1	>=6m		non attended
2368	Healthy children	37	24-59m	male	positive	negative	undetected														>=6m		non attended
2369	Healthy children	34	24-59m	male	positive	positive	detected	2.98584	15BC	2.87283					undetected	typeable	12.14	non_vac_type (non PCV13)	0	0	>=6m		non attended
2370	Healthy children	7	6-11m	male	negative		undetected														>=6m		non attended
2371	Healthy children	17	12-23m	female	positive	positive	detected	4.18481	NT						undetected	non typeable	17.86	non_vac_type (non PCV13)	0	0	>=6m		attended
2372	Healthy children	11	6-11m	female	negative		undetected														>=6m		non attended
2373	Healthy children	4	<6m	male	negative		undetected														<6m		non attended
2374	Healthy children	4	<6m	male	negative		undetected														<6m		non attended
2375	Healthy children	17	12-23m	male	negative		undetected														>=6m		attended
2376	Healthy children	4	<6m	male	negative		undetected														<6m		attended
2377	Healthy children	36	24-59m	male	positive	negative	undetected														>=6m		attended
2378	Healthy children	18	12-23m	male	negative		undetected														>=6m		attended
2379	Healthy children	48	24-59m	female	positive	positive	detected	4.41607	11	4.03681					undetected	typeable	7.14	non_vac_type (non PCV13)	0	0	>=6m		attended
2380	Healthy children	52	24-59m	female	positive	positive	detected	3.35503	15BC	2.99711					undetected	typeable	12.14	non_vac_type (non PCV13)	0	0	>=6m		non attended
2381	Healthy children	47	24-59m	female	negative		undetected														>=6m		attended
2382	Healthy children	15	12-23m	male	positive	positive	detected	2.70677	14	4.05731					undetected	typeable	15	vac_type (PCV13)	1	1	>=6m		attended
2383	Healthy children	4	<6m	male	negative		undetected														<6m		non attended
